# Supplementary material for: FeiyanHeji multifunctionally inhibits influenza virus via PA protein degradation and RIG-I signaling pathway potentiation
Source: Chin Med. 2026 Apr 22;21:120. doi: 10.1186/s13020-026-01372-6 (PMC13101370; doi:10.1186/s13020-026-01372-6)
Supplement: Supplementary file 1 — Additional file1 [file 13020_2026_1372_MOESM1_ESM.xlsx]

## Sheet: Sheet1
Herb	Compound_ID	Target
Gancao (Glycyrrhizae Radix et Rhizoma)	MOL001484	PTGS1
Gancao (Glycyrrhizae Radix et Rhizoma)	MOL001484	CHRM3
Gancao (Glycyrrhizae Radix et Rhizoma)	MOL001484	SCN5A
Gancao (Glycyrrhizae Radix et Rhizoma)	MOL001484	PTGS2
Gancao (Glycyrrhizae Radix et Rhizoma)	MOL001484	HTR3A
Gancao (Glycyrrhizae Radix et Rhizoma)	MOL001484	RXRA
Gancao (Glycyrrhizae Radix et Rhizoma)	MOL001484	ADRA1B
Gancao (Glycyrrhizae Radix et Rhizoma)	MOL001484	ADRA1D
Gancao (Glycyrrhizae Radix et Rhizoma)	MOL001484	PIK3CG
Gancao (Glycyrrhizae Radix et Rhizoma)	MOL001484	PRKACA
Gancao (Glycyrrhizae Radix et Rhizoma)	MOL001484	IGHG1
Gancao (Glycyrrhizae Radix et Rhizoma)	MOL001484	PRSS1
Gancao (Glycyrrhizae Radix et Rhizoma)	MOL001484	CALM
Gancao (Glycyrrhizae Radix et Rhizoma)	MOL001484	CHRM1
Gancao (Glycyrrhizae Radix et Rhizoma)	MOL001484	ADRB2
Gancao (Glycyrrhizae Radix et Rhizoma)	MOL001484	OPRM1
Gancao (Glycyrrhizae Radix et Rhizoma)	MOL001484	HSP90
Gancao (Glycyrrhizae Radix et Rhizoma)	MOL001792	PTGS1
Gancao (Glycyrrhizae Radix et Rhizoma)	MOL001792	ESR1
Gancao (Glycyrrhizae Radix et Rhizoma)	MOL001792	PTGS2
Gancao (Glycyrrhizae Radix et Rhizoma)	MOL001792	RXRA
Gancao (Glycyrrhizae Radix et Rhizoma)	MOL001792	ADRB2
Gancao (Glycyrrhizae Radix et Rhizoma)	MOL001792	HSP90
Gancao (Glycyrrhizae Radix et Rhizoma)	MOL001792	PIK3CG
Gancao (Glycyrrhizae Radix et Rhizoma)	MOL001792	PRKACA
Gancao (Glycyrrhizae Radix et Rhizoma)	MOL001792	MBLAC2
Gancao (Glycyrrhizae Radix et Rhizoma)	MOL001792	MAOB
Gancao (Glycyrrhizae Radix et Rhizoma)	MOL001792	SLC6A4
Gancao (Glycyrrhizae Radix et Rhizoma)	MOL001792	PKIA
Gancao (Glycyrrhizae Radix et Rhizoma)	MOL000211	PGR
Gancao (Glycyrrhizae Radix et Rhizoma)	MOL002311	NOS2
Gancao (Glycyrrhizae Radix et Rhizoma)	MOL002311	ESR1
Gancao (Glycyrrhizae Radix et Rhizoma)	MOL002311	PPARG
Gancao (Glycyrrhizae Radix et Rhizoma)	MOL002311	PTGS2
Gancao (Glycyrrhizae Radix et Rhizoma)	MOL002311	KDR
Gancao (Glycyrrhizae Radix et Rhizoma)	MOL002311	MAPK14
Gancao (Glycyrrhizae Radix et Rhizoma)	MOL002311	GSK3B
Gancao (Glycyrrhizae Radix et Rhizoma)	MOL002311	CHEK1
Gancao (Glycyrrhizae Radix et Rhizoma)	MOL002311	PIM1
Gancao (Glycyrrhizae Radix et Rhizoma)	MOL002311	CCNA2
Gancao (Glycyrrhizae Radix et Rhizoma)	MOL002311	F2R
Gancao (Glycyrrhizae Radix et Rhizoma)	MOL000239	NOS2
Gancao (Glycyrrhizae Radix et Rhizoma)	MOL000239	PTGS1
Gancao (Glycyrrhizae Radix et Rhizoma)	MOL000239	AR
Gancao (Glycyrrhizae Radix et Rhizoma)	MOL000239	SCN5A
Gancao (Glycyrrhizae Radix et Rhizoma)	MOL000239	PTGS2
Gancao (Glycyrrhizae Radix et Rhizoma)	MOL000239	ESR1B
Gancao (Glycyrrhizae Radix et Rhizoma)	MOL000239	DPP4
Gancao (Glycyrrhizae Radix et Rhizoma)	MOL000239	HSP90
Gancao (Glycyrrhizae Radix et Rhizoma)	MOL000239	CDK2
Gancao (Glycyrrhizae Radix et Rhizoma)	MOL000239	CHEK1
Gancao (Glycyrrhizae Radix et Rhizoma)	MOL000239	PRSS1
Gancao (Glycyrrhizae Radix et Rhizoma)	MOL000239	NCOA2
Gancao (Glycyrrhizae Radix et Rhizoma)	MOL000239	CALM
Gancao (Glycyrrhizae Radix et Rhizoma)	MOL002565	NOS2
Gancao (Glycyrrhizae Radix et Rhizoma)	MOL002565	PTGS1
Gancao (Glycyrrhizae Radix et Rhizoma)	MOL002565	DRD1
Gancao (Glycyrrhizae Radix et Rhizoma)	MOL002565	CHRM3
Gancao (Glycyrrhizae Radix et Rhizoma)	MOL002565	CHRM1
Gancao (Glycyrrhizae Radix et Rhizoma)	MOL002565	ESR1
Gancao (Glycyrrhizae Radix et Rhizoma)	MOL002565	SCN5A
Gancao (Glycyrrhizae Radix et Rhizoma)	MOL002565	CHRM5
Gancao (Glycyrrhizae Radix et Rhizoma)	MOL002565	PTGS2
Gancao (Glycyrrhizae Radix et Rhizoma)	MOL002565	CHRM4
Gancao (Glycyrrhizae Radix et Rhizoma)	MOL002565	RXRA
Gancao (Glycyrrhizae Radix et Rhizoma)	MOL002565	HTR2A
Gancao (Glycyrrhizae Radix et Rhizoma)	MOL002565	ADRA1A
Gancao (Glycyrrhizae Radix et Rhizoma)	MOL002565	CHRM2
Gancao (Glycyrrhizae Radix et Rhizoma)	MOL002565	ADRA1B
Gancao (Glycyrrhizae Radix et Rhizoma)	MOL002565	SLC6A3
Gancao (Glycyrrhizae Radix et Rhizoma)	MOL002565	ADRB2
Gancao (Glycyrrhizae Radix et Rhizoma)	MOL002565	SLC6A4
Gancao (Glycyrrhizae Radix et Rhizoma)	MOL002565	OPRM1
Gancao (Glycyrrhizae Radix et Rhizoma)	MOL002565	ESR1B
Gancao (Glycyrrhizae Radix et Rhizoma)	MOL002565	DPP4
Gancao (Glycyrrhizae Radix et Rhizoma)	MOL002565	MAPK10
Gancao (Glycyrrhizae Radix et Rhizoma)	MOL002565	HSP90
Gancao (Glycyrrhizae Radix et Rhizoma)	MOL002565	CDK2
Gancao (Glycyrrhizae Radix et Rhizoma)	MOL002565	PIK3CG
Gancao (Glycyrrhizae Radix et Rhizoma)	MOL002565	CHRNA7
Gancao (Glycyrrhizae Radix et Rhizoma)	MOL002565	PRKACA
Gancao (Glycyrrhizae Radix et Rhizoma)	MOL002565	PRSS1
Gancao (Glycyrrhizae Radix et Rhizoma)	MOL002565	PIM1
Gancao (Glycyrrhizae Radix et Rhizoma)	MOL002565	CCNA2
Gancao (Glycyrrhizae Radix et Rhizoma)	MOL002565	CALM
Gancao (Glycyrrhizae Radix et Rhizoma)	MOL002565	OPRD1
Gancao (Glycyrrhizae Radix et Rhizoma)	MOL002565	PDE3A
Gancao (Glycyrrhizae Radix et Rhizoma)	MOL002565	ADRA1D
Gancao (Glycyrrhizae Radix et Rhizoma)	MOL000354	NOS2
Gancao (Glycyrrhizae Radix et Rhizoma)	MOL000354	PTGS1
Gancao (Glycyrrhizae Radix et Rhizoma)	MOL000354	ESR1
Gancao (Glycyrrhizae Radix et Rhizoma)	MOL000354	AR
Gancao (Glycyrrhizae Radix et Rhizoma)	MOL000354	PPARG
Gancao (Glycyrrhizae Radix et Rhizoma)	MOL000354	PTGS2
Gancao (Glycyrrhizae Radix et Rhizoma)	MOL000354	PTPN1
Gancao (Glycyrrhizae Radix et Rhizoma)	MOL000354	ESR1B
Gancao (Glycyrrhizae Radix et Rhizoma)	MOL000354	DPP4
Gancao (Glycyrrhizae Radix et Rhizoma)	MOL000354	MAPK14
Gancao (Glycyrrhizae Radix et Rhizoma)	MOL000354	GSK3B
Gancao (Glycyrrhizae Radix et Rhizoma)	MOL000354	HSP90
Gancao (Glycyrrhizae Radix et Rhizoma)	MOL000354	CDK2
Gancao (Glycyrrhizae Radix et Rhizoma)	MOL000354	PIK3CG
Gancao (Glycyrrhizae Radix et Rhizoma)	MOL000354	PRKACA
Gancao (Glycyrrhizae Radix et Rhizoma)	MOL000354	PRSS1
Gancao (Glycyrrhizae Radix et Rhizoma)	MOL000354	PIM1
Gancao (Glycyrrhizae Radix et Rhizoma)	MOL000354	CCNA2
Gancao (Glycyrrhizae Radix et Rhizoma)	MOL000354	NCOA2
Gancao (Glycyrrhizae Radix et Rhizoma)	MOL000354	CALM
Gancao (Glycyrrhizae Radix et Rhizoma)	MOL000354	PYGM
Gancao (Glycyrrhizae Radix et Rhizoma)	MOL000354	PPARD
Gancao (Glycyrrhizae Radix et Rhizoma)	MOL000354	CHEK1
Gancao (Glycyrrhizae Radix et Rhizoma)	MOL000354	AKR
Gancao (Glycyrrhizae Radix et Rhizoma)	MOL000354	NCOA1
Gancao (Glycyrrhizae Radix et Rhizoma)	MOL000354	F7
Gancao (Glycyrrhizae Radix et Rhizoma)	MOL000354	F2R
Gancao (Glycyrrhizae Radix et Rhizoma)	MOL000354	NOS3
Gancao (Glycyrrhizae Radix et Rhizoma)	MOL000354	ACHE
Gancao (Glycyrrhizae Radix et Rhizoma)	MOL000354	GABRA1
Gancao (Glycyrrhizae Radix et Rhizoma)	MOL000354	MAOB
Gancao (Glycyrrhizae Radix et Rhizoma)	MOL000354	GRIA2
Gancao (Glycyrrhizae Radix et Rhizoma)	MOL000354	CYPCAM
Gancao (Glycyrrhizae Radix et Rhizoma)	MOL000354	RELA
Gancao (Glycyrrhizae Radix et Rhizoma)	MOL000354	XDH
Gancao (Glycyrrhizae Radix et Rhizoma)	MOL000354	NCF1
Gancao (Glycyrrhizae Radix et Rhizoma)	MOL000354	OLR1
Gancao (Glycyrrhizae Radix et Rhizoma)	MOL000359	PGR
Gancao (Glycyrrhizae Radix et Rhizoma)	MOL000359	NCOA2
Gancao (Glycyrrhizae Radix et Rhizoma)	MOL000359	NR3C2
Gancao (Glycyrrhizae Radix et Rhizoma)	MOL003656	NOS2
Gancao (Glycyrrhizae Radix et Rhizoma)	MOL003656	F2R
Gancao (Glycyrrhizae Radix et Rhizoma)	MOL003656	ESR1
Gancao (Glycyrrhizae Radix et Rhizoma)	MOL003656	AR
Gancao (Glycyrrhizae Radix et Rhizoma)	MOL003656	SCN5A
Gancao (Glycyrrhizae Radix et Rhizoma)	MOL003656	PPARG
Gancao (Glycyrrhizae Radix et Rhizoma)	MOL003656	F10
Gancao (Glycyrrhizae Radix et Rhizoma)	MOL003656	PTGS2
Gancao (Glycyrrhizae Radix et Rhizoma)	MOL003656	TOP2
Gancao (Glycyrrhizae Radix et Rhizoma)	MOL003656	ESR1B
Gancao (Glycyrrhizae Radix et Rhizoma)	MOL003656	DPP4
Gancao (Glycyrrhizae Radix et Rhizoma)	MOL003656	MAPK14
Gancao (Glycyrrhizae Radix et Rhizoma)	MOL003656	GSK3B
Gancao (Glycyrrhizae Radix et Rhizoma)	MOL003656	HSP90
Gancao (Glycyrrhizae Radix et Rhizoma)	MOL003656	CDK2
Gancao (Glycyrrhizae Radix et Rhizoma)	MOL003656	CHEK1
Gancao (Glycyrrhizae Radix et Rhizoma)	MOL003656	PRSS1
Gancao (Glycyrrhizae Radix et Rhizoma)	MOL003656	PIM1
Gancao (Glycyrrhizae Radix et Rhizoma)	MOL003656	CCNA2
Gancao (Glycyrrhizae Radix et Rhizoma)	MOL003656	NCOA2
Gancao (Glycyrrhizae Radix et Rhizoma)	MOL003656	CALM
Gancao (Glycyrrhizae Radix et Rhizoma)	MOL003896	NOS2
Gancao (Glycyrrhizae Radix et Rhizoma)	MOL003896	PTGS1
Gancao (Glycyrrhizae Radix et Rhizoma)	MOL003896	DRD1
Gancao (Glycyrrhizae Radix et Rhizoma)	MOL003896	CHRM3
Gancao (Glycyrrhizae Radix et Rhizoma)	MOL003896	F2R
Gancao (Glycyrrhizae Radix et Rhizoma)	MOL003896	CHRM1
Gancao (Glycyrrhizae Radix et Rhizoma)	MOL003896	ESR1
Gancao (Glycyrrhizae Radix et Rhizoma)	MOL003896	AR
Gancao (Glycyrrhizae Radix et Rhizoma)	MOL003896	ADRB1
Gancao (Glycyrrhizae Radix et Rhizoma)	MOL003896	SCN5A
Gancao (Glycyrrhizae Radix et Rhizoma)	MOL003896	PPARG
Gancao (Glycyrrhizae Radix et Rhizoma)	MOL003896	PTGS2
Gancao (Glycyrrhizae Radix et Rhizoma)	MOL003896	RXRA
Gancao (Glycyrrhizae Radix et Rhizoma)	MOL003896	ACHE
Gancao (Glycyrrhizae Radix et Rhizoma)	MOL003896	PDE3A
Gancao (Glycyrrhizae Radix et Rhizoma)	MOL003896	ADRA1B
Gancao (Glycyrrhizae Radix et Rhizoma)	MOL003896	SLC6A3
Gancao (Glycyrrhizae Radix et Rhizoma)	MOL003896	ADRB2
Gancao (Glycyrrhizae Radix et Rhizoma)	MOL003896	ADRA1D
Gancao (Glycyrrhizae Radix et Rhizoma)	MOL003896	SLC6A4
Gancao (Glycyrrhizae Radix et Rhizoma)	MOL003896	ESR1B
Gancao (Glycyrrhizae Radix et Rhizoma)	MOL003896	GABRA1
Gancao (Glycyrrhizae Radix et Rhizoma)	MOL003896	DPP4
Gancao (Glycyrrhizae Radix et Rhizoma)	MOL003896	MAPK14
Gancao (Glycyrrhizae Radix et Rhizoma)	MOL003896	GSK3B
Gancao (Glycyrrhizae Radix et Rhizoma)	MOL003896	HSP90
Gancao (Glycyrrhizae Radix et Rhizoma)	MOL003896	CDK2
Gancao (Glycyrrhizae Radix et Rhizoma)	MOL003896	LTA4H
Gancao (Glycyrrhizae Radix et Rhizoma)	MOL003896	MAOB
Gancao (Glycyrrhizae Radix et Rhizoma)	MOL003896	CHRNA7
Gancao (Glycyrrhizae Radix et Rhizoma)	MOL003896	CHEK1
Gancao (Glycyrrhizae Radix et Rhizoma)	MOL003896	PRKACA
Gancao (Glycyrrhizae Radix et Rhizoma)	MOL003896	IGHG1
Gancao (Glycyrrhizae Radix et Rhizoma)	MOL003896	PRSS1
Gancao (Glycyrrhizae Radix et Rhizoma)	MOL003896	PIM1
Gancao (Glycyrrhizae Radix et Rhizoma)	MOL003896	CCNA2
Gancao (Glycyrrhizae Radix et Rhizoma)	MOL003896	NCOA1
Gancao (Glycyrrhizae Radix et Rhizoma)	MOL003896	PKIA
Gancao (Glycyrrhizae Radix et Rhizoma)	MOL003896	CALM
Gancao (Glycyrrhizae Radix et Rhizoma)	MOL003896	CHRM5
Gancao (Glycyrrhizae Radix et Rhizoma)	MOL003896	NOS3
Gancao (Glycyrrhizae Radix et Rhizoma)	MOL003896	OPRM1
Gancao (Glycyrrhizae Radix et Rhizoma)	MOL003896	NCOA2
Gancao (Glycyrrhizae Radix et Rhizoma)	MOL000392	NOS2
Gancao (Glycyrrhizae Radix et Rhizoma)	MOL000392	PTGS1
Gancao (Glycyrrhizae Radix et Rhizoma)	MOL000392	CHRM1
Gancao (Glycyrrhizae Radix et Rhizoma)	MOL000392	ESR1
Gancao (Glycyrrhizae Radix et Rhizoma)	MOL000392	AR
Gancao (Glycyrrhizae Radix et Rhizoma)	MOL000392	PPARG
Gancao (Glycyrrhizae Radix et Rhizoma)	MOL000392	PTGS2
Gancao (Glycyrrhizae Radix et Rhizoma)	MOL000392	RXRA
Gancao (Glycyrrhizae Radix et Rhizoma)	MOL000392	PDE3A
Gancao (Glycyrrhizae Radix et Rhizoma)	MOL000392	ADRA1A
Gancao (Glycyrrhizae Radix et Rhizoma)	MOL000392	SLC6A3
Gancao (Glycyrrhizae Radix et Rhizoma)	MOL000392	ADRB2
Gancao (Glycyrrhizae Radix et Rhizoma)	MOL000392	SLC6A4
Gancao (Glycyrrhizae Radix et Rhizoma)	MOL000392	ESR1B
Gancao (Glycyrrhizae Radix et Rhizoma)	MOL000392	DPP4
Gancao (Glycyrrhizae Radix et Rhizoma)	MOL000392	MAPK14
Gancao (Glycyrrhizae Radix et Rhizoma)	MOL000392	GSK3B
Gancao (Glycyrrhizae Radix et Rhizoma)	MOL000392	HSP90
Gancao (Glycyrrhizae Radix et Rhizoma)	MOL000392	CDK2
Gancao (Glycyrrhizae Radix et Rhizoma)	MOL000392	MAOB
Gancao (Glycyrrhizae Radix et Rhizoma)	MOL000392	CHEK1
Gancao (Glycyrrhizae Radix et Rhizoma)	MOL000392	PRKACA
Gancao (Glycyrrhizae Radix et Rhizoma)	MOL000392	PRSS1
Gancao (Glycyrrhizae Radix et Rhizoma)	MOL000392	PIM1
Gancao (Glycyrrhizae Radix et Rhizoma)	MOL000392	CCNA2
Gancao (Glycyrrhizae Radix et Rhizoma)	MOL000392	CALM
Gancao (Glycyrrhizae Radix et Rhizoma)	MOL000392	PKIA
Gancao (Glycyrrhizae Radix et Rhizoma)	MOL000392	F2R
Gancao (Glycyrrhizae Radix et Rhizoma)	MOL000392	NOS3
Gancao (Glycyrrhizae Radix et Rhizoma)	MOL000392	ACHE
Gancao (Glycyrrhizae Radix et Rhizoma)	MOL000392	MBLAC2
Gancao (Glycyrrhizae Radix et Rhizoma)	MOL000392	TFAP1
Gancao (Glycyrrhizae Radix et Rhizoma)	MOL000392	IL4
Gancao (Glycyrrhizae Radix et Rhizoma)	MOL000392	SIRT1
Gancao (Glycyrrhizae Radix et Rhizoma)	MOL000392	ATP5F1B
Gancao (Glycyrrhizae Radix et Rhizoma)	MOL000392	MT-ND6
Gancao (Glycyrrhizae Radix et Rhizoma)	MOL000392	HSD3B1
Gancao (Glycyrrhizae Radix et Rhizoma)	MOL000392	HSD3B2
Gancao (Glycyrrhizae Radix et Rhizoma)	MOL000417	NOS2
Gancao (Glycyrrhizae Radix et Rhizoma)	MOL000417	PTGS1
Gancao (Glycyrrhizae Radix et Rhizoma)	MOL000417	ESR1
Gancao (Glycyrrhizae Radix et Rhizoma)	MOL000417	AR
Gancao (Glycyrrhizae Radix et Rhizoma)	MOL000417	PPARG
Gancao (Glycyrrhizae Radix et Rhizoma)	MOL000417	PTGS2
Gancao (Glycyrrhizae Radix et Rhizoma)	MOL000417	RXRA
Gancao (Glycyrrhizae Radix et Rhizoma)	MOL000417	PDE3A
Gancao (Glycyrrhizae Radix et Rhizoma)	MOL000417	ESR1B
Gancao (Glycyrrhizae Radix et Rhizoma)	MOL000417	DPP4
Gancao (Glycyrrhizae Radix et Rhizoma)	MOL000417	MAPK14
Gancao (Glycyrrhizae Radix et Rhizoma)	MOL000417	GSK3B
Gancao (Glycyrrhizae Radix et Rhizoma)	MOL000417	HSP90
Gancao (Glycyrrhizae Radix et Rhizoma)	MOL000417	CDK2
Gancao (Glycyrrhizae Radix et Rhizoma)	MOL000417	CHEK1
Gancao (Glycyrrhizae Radix et Rhizoma)	MOL000417	PRKACA
Gancao (Glycyrrhizae Radix et Rhizoma)	MOL000417	PRSS1
Gancao (Glycyrrhizae Radix et Rhizoma)	MOL000417	PIM1
Gancao (Glycyrrhizae Radix et Rhizoma)	MOL000417	CCNA2
Gancao (Glycyrrhizae Radix et Rhizoma)	MOL000417	NCOA2
Gancao (Glycyrrhizae Radix et Rhizoma)	MOL000417	CALM
Gancao (Glycyrrhizae Radix et Rhizoma)	MOL000417	ADRB2
Gancao (Glycyrrhizae Radix et Rhizoma)	MOL000422	NOS2
Gancao (Glycyrrhizae Radix et Rhizoma)	MOL000422	PTGS1
Gancao (Glycyrrhizae Radix et Rhizoma)	MOL000422	AR
Gancao (Glycyrrhizae Radix et Rhizoma)	MOL000422	PPARG
Gancao (Glycyrrhizae Radix et Rhizoma)	MOL000422	PTGS2
Gancao (Glycyrrhizae Radix et Rhizoma)	MOL000422	HSP90
Gancao (Glycyrrhizae Radix et Rhizoma)	MOL000422	PIK3CG
Gancao (Glycyrrhizae Radix et Rhizoma)	MOL000422	PRKACA
Gancao (Glycyrrhizae Radix et Rhizoma)	MOL000422	NCOA2
Gancao (Glycyrrhizae Radix et Rhizoma)	MOL000422	DPP4
Gancao (Glycyrrhizae Radix et Rhizoma)	MOL000422	PRSS1
Gancao (Glycyrrhizae Radix et Rhizoma)	MOL000422	PGR
Gancao (Glycyrrhizae Radix et Rhizoma)	MOL000422	F2R
Gancao (Glycyrrhizae Radix et Rhizoma)	MOL000422	CHRM1
Gancao (Glycyrrhizae Radix et Rhizoma)	MOL000422	NOS3
Gancao (Glycyrrhizae Radix et Rhizoma)	MOL000422	GABRA2
Gancao (Glycyrrhizae Radix et Rhizoma)	MOL000422	ACHE
Gancao (Glycyrrhizae Radix et Rhizoma)	MOL000422	SLC6A2
Gancao (Glycyrrhizae Radix et Rhizoma)	MOL000422	CHRM2
Gancao (Glycyrrhizae Radix et Rhizoma)	MOL000422	ADRA1B
Gancao (Glycyrrhizae Radix et Rhizoma)	MOL000422	GABRA1
Gancao (Glycyrrhizae Radix et Rhizoma)	MOL000422	TOP2
Gancao (Glycyrrhizae Radix et Rhizoma)	MOL000422	F7
Gancao (Glycyrrhizae Radix et Rhizoma)	MOL000422	CALM
Gancao (Glycyrrhizae Radix et Rhizoma)	MOL000422	RELA
Gancao (Glycyrrhizae Radix et Rhizoma)	MOL000422	IKBKB
Gancao (Glycyrrhizae Radix et Rhizoma)	MOL000422	AKT1
Gancao (Glycyrrhizae Radix et Rhizoma)	MOL000422	BCL2
Gancao (Glycyrrhizae Radix et Rhizoma)	MOL000422	BAX
Gancao (Glycyrrhizae Radix et Rhizoma)	MOL000422	TNF
Gancao (Glycyrrhizae Radix et Rhizoma)	MOL000422	TFAP1
Gancao (Glycyrrhizae Radix et Rhizoma)	MOL000422	AHSA1
Gancao (Glycyrrhizae Radix et Rhizoma)	MOL000422	CASP3
Gancao (Glycyrrhizae Radix et Rhizoma)	MOL000422	MPK8
Gancao (Glycyrrhizae Radix et Rhizoma)	MOL000422	XDH
Gancao (Glycyrrhizae Radix et Rhizoma)	MOL000422	MMP1
Gancao (Glycyrrhizae Radix et Rhizoma)	MOL000422	STAT1
Gancao (Glycyrrhizae Radix et Rhizoma)	MOL000422	CDC2
Gancao (Glycyrrhizae Radix et Rhizoma)	MOL000422	CYP3A4
Gancao (Glycyrrhizae Radix et Rhizoma)	MOL000422	CYP1A2
Gancao (Glycyrrhizae Radix et Rhizoma)	MOL000422	CYP1A1
Gancao (Glycyrrhizae Radix et Rhizoma)	MOL000422	ICAM1
Gancao (Glycyrrhizae Radix et Rhizoma)	MOL000422	SELE
Gancao (Glycyrrhizae Radix et Rhizoma)	MOL000422	VCAM1
Gancao (Glycyrrhizae Radix et Rhizoma)	MOL000422	NR1I2
Gancao (Glycyrrhizae Radix et Rhizoma)	MOL000422	CYP1B1
Gancao (Glycyrrhizae Radix et Rhizoma)	MOL000422	ALOX5
Gancao (Glycyrrhizae Radix et Rhizoma)	MOL000422	HAS2
Gancao (Glycyrrhizae Radix et Rhizoma)	MOL000422	GSTP1
Gancao (Glycyrrhizae Radix et Rhizoma)	MOL000422	AHR
Gancao (Glycyrrhizae Radix et Rhizoma)	MOL000422	PSMD3
Gancao (Glycyrrhizae Radix et Rhizoma)	MOL000422	SLC2A4
Gancao (Glycyrrhizae Radix et Rhizoma)	MOL000422	NR1I3
Gancao (Glycyrrhizae Radix et Rhizoma)	MOL000422	INSR
Gancao (Glycyrrhizae Radix et Rhizoma)	MOL000422	DIO1
Gancao (Glycyrrhizae Radix et Rhizoma)	MOL000422	PPP3CA
Gancao (Glycyrrhizae Radix et Rhizoma)	MOL000422	PRXC1A
Gancao (Glycyrrhizae Radix et Rhizoma)	MOL000422	GSTM1
Gancao (Glycyrrhizae Radix et Rhizoma)	MOL000422	GSTM2
Gancao (Glycyrrhizae Radix et Rhizoma)	MOL000422	AKR1C3
Gancao (Glycyrrhizae Radix et Rhizoma)	MOL000422	SLPI
Gancao (Glycyrrhizae Radix et Rhizoma)	MOL000422	F2
Gancao (Glycyrrhizae Radix et Rhizoma)	MOL000422	TOP2A
Gancao (Glycyrrhizae Radix et Rhizoma)	MOL000422	HSP90A
Gancao (Glycyrrhizae Radix et Rhizoma)	MOL000422	HMOX1
Gancao (Glycyrrhizae Radix et Rhizoma)	MOL004328	PTGS1
Gancao (Glycyrrhizae Radix et Rhizoma)	MOL004328	ESR1
Gancao (Glycyrrhizae Radix et Rhizoma)	MOL004328	PTGS2
Gancao (Glycyrrhizae Radix et Rhizoma)	MOL004328	HSP90
Gancao (Glycyrrhizae Radix et Rhizoma)	MOL004328	MBLAC2
Gancao (Glycyrrhizae Radix et Rhizoma)	MOL004328	PRKACA
Gancao (Glycyrrhizae Radix et Rhizoma)	MOL004328	PIK3CG
Gancao (Glycyrrhizae Radix et Rhizoma)	MOL004328	RELA
Gancao (Glycyrrhizae Radix et Rhizoma)	MOL004328	AKT1
Gancao (Glycyrrhizae Radix et Rhizoma)	MOL004328	BCL2
Gancao (Glycyrrhizae Radix et Rhizoma)	MOL004328	MAPK3
Gancao (Glycyrrhizae Radix et Rhizoma)	MOL004328	MAPK1
Gancao (Glycyrrhizae Radix et Rhizoma)	MOL004328	CASP3
Gancao (Glycyrrhizae Radix et Rhizoma)	MOL004328	FASN
Gancao (Glycyrrhizae Radix et Rhizoma)	MOL004328	OLR1
Gancao (Glycyrrhizae Radix et Rhizoma)	MOL004328	BAD
Gancao (Glycyrrhizae Radix et Rhizoma)	MOL004328	SOD1
Gancao (Glycyrrhizae Radix et Rhizoma)	MOL004328	CAT
Gancao (Glycyrrhizae Radix et Rhizoma)	MOL004328	PPARG
Gancao (Glycyrrhizae Radix et Rhizoma)	MOL004328	MTTP
Gancao (Glycyrrhizae Radix et Rhizoma)	MOL004328	APOB
Gancao (Glycyrrhizae Radix et Rhizoma)	MOL004328	PLB1
Gancao (Glycyrrhizae Radix et Rhizoma)	MOL004328	HMGCR
Gancao (Glycyrrhizae Radix et Rhizoma)	MOL004328	CYP19A1
Gancao (Glycyrrhizae Radix et Rhizoma)	MOL004328	GSTP1
Gancao (Glycyrrhizae Radix et Rhizoma)	MOL004328	UGT1A1
Gancao (Glycyrrhizae Radix et Rhizoma)	MOL004328	PPARA
Gancao (Glycyrrhizae Radix et Rhizoma)	MOL004328	SREBF1
Gancao (Glycyrrhizae Radix et Rhizoma)	MOL004328	GSR
Gancao (Glycyrrhizae Radix et Rhizoma)	MOL004328	ABCC1
Gancao (Glycyrrhizae Radix et Rhizoma)	MOL004328	ADIPOQ
Gancao (Glycyrrhizae Radix et Rhizoma)	MOL004328	SOAT2
Gancao (Glycyrrhizae Radix et Rhizoma)	MOL004328	AKR1C1
Gancao (Glycyrrhizae Radix et Rhizoma)	MOL004328	GOT1
Gancao (Glycyrrhizae Radix et Rhizoma)	MOL004328	ABAT
Gancao (Glycyrrhizae Radix et Rhizoma)	MOL004328	CES1
Gancao (Glycyrrhizae Radix et Rhizoma)	MOL004328	SOAT1
Gancao (Glycyrrhizae Radix et Rhizoma)	MOL004805	NOS2
Gancao (Glycyrrhizae Radix et Rhizoma)	MOL004805	KCNC2
Gancao (Glycyrrhizae Radix et Rhizoma)	MOL004805	ESR1
Gancao (Glycyrrhizae Radix et Rhizoma)	MOL004805	AR
Gancao (Glycyrrhizae Radix et Rhizoma)	MOL004805	PPARG
Gancao (Glycyrrhizae Radix et Rhizoma)	MOL004805	F10
Gancao (Glycyrrhizae Radix et Rhizoma)	MOL004805	PTGS2
Gancao (Glycyrrhizae Radix et Rhizoma)	MOL004805	ESR1B
Gancao (Glycyrrhizae Radix et Rhizoma)	MOL004805	MAPK14
Gancao (Glycyrrhizae Radix et Rhizoma)	MOL004805	GSK3B
Gancao (Glycyrrhizae Radix et Rhizoma)	MOL004805	PIM1
Gancao (Glycyrrhizae Radix et Rhizoma)	MOL004805	CALM
Gancao (Glycyrrhizae Radix et Rhizoma)	MOL004806	NOS2
Gancao (Glycyrrhizae Radix et Rhizoma)	MOL004806	KCNC2
Gancao (Glycyrrhizae Radix et Rhizoma)	MOL004806	ESR1
Gancao (Glycyrrhizae Radix et Rhizoma)	MOL004806	SCN5A
Gancao (Glycyrrhizae Radix et Rhizoma)	MOL004806	F10
Gancao (Glycyrrhizae Radix et Rhizoma)	MOL004806	PTGS2
Gancao (Glycyrrhizae Radix et Rhizoma)	MOL004806	ESR1B
Gancao (Glycyrrhizae Radix et Rhizoma)	MOL004806	BACE
Gancao (Glycyrrhizae Radix et Rhizoma)	MOL004806	PIM1
Gancao (Glycyrrhizae Radix et Rhizoma)	MOL004806	CALM
Gancao (Glycyrrhizae Radix et Rhizoma)	MOL004808	NOS2
Gancao (Glycyrrhizae Radix et Rhizoma)	MOL004808	F2R
Gancao (Glycyrrhizae Radix et Rhizoma)	MOL004808	ESR1
Gancao (Glycyrrhizae Radix et Rhizoma)	MOL004808	AR
Gancao (Glycyrrhizae Radix et Rhizoma)	MOL004808	PPARG
Gancao (Glycyrrhizae Radix et Rhizoma)	MOL004808	F10
Gancao (Glycyrrhizae Radix et Rhizoma)	MOL004808	PTGS2
Gancao (Glycyrrhizae Radix et Rhizoma)	MOL004808	F7
Gancao (Glycyrrhizae Radix et Rhizoma)	MOL004808	KDR
Gancao (Glycyrrhizae Radix et Rhizoma)	MOL004808	ACHE
Gancao (Glycyrrhizae Radix et Rhizoma)	MOL004808	TOP2
Gancao (Glycyrrhizae Radix et Rhizoma)	MOL004808	ESR1B
Gancao (Glycyrrhizae Radix et Rhizoma)	MOL004808	DPP4
Gancao (Glycyrrhizae Radix et Rhizoma)	MOL004808	GSK3B
Gancao (Glycyrrhizae Radix et Rhizoma)	MOL004808	HSP90
Gancao (Glycyrrhizae Radix et Rhizoma)	MOL004808	CDK2
Gancao (Glycyrrhizae Radix et Rhizoma)	MOL004808	PRSS1
Gancao (Glycyrrhizae Radix et Rhizoma)	MOL004808	PIM1
Gancao (Glycyrrhizae Radix et Rhizoma)	MOL004808	CCNA2
Gancao (Glycyrrhizae Radix et Rhizoma)	MOL004808	NCOA2
Gancao (Glycyrrhizae Radix et Rhizoma)	MOL004808	CALM
Gancao (Glycyrrhizae Radix et Rhizoma)	MOL004810	NOS2
Gancao (Glycyrrhizae Radix et Rhizoma)	MOL004810	PTGS1
Gancao (Glycyrrhizae Radix et Rhizoma)	MOL004810	ESR1
Gancao (Glycyrrhizae Radix et Rhizoma)	MOL004810	AR
Gancao (Glycyrrhizae Radix et Rhizoma)	MOL004810	SCN5A
Gancao (Glycyrrhizae Radix et Rhizoma)	MOL004810	PPARG
Gancao (Glycyrrhizae Radix et Rhizoma)	MOL004810	F10
Gancao (Glycyrrhizae Radix et Rhizoma)	MOL004810	PTGS2
Gancao (Glycyrrhizae Radix et Rhizoma)	MOL004810	TOP2
Gancao (Glycyrrhizae Radix et Rhizoma)	MOL004810	ESR1B
Gancao (Glycyrrhizae Radix et Rhizoma)	MOL004810	MAPK14
Gancao (Glycyrrhizae Radix et Rhizoma)	MOL004810	GSK3B
Gancao (Glycyrrhizae Radix et Rhizoma)	MOL004810	HSP90
Gancao (Glycyrrhizae Radix et Rhizoma)	MOL004810	CDK2
Gancao (Glycyrrhizae Radix et Rhizoma)	MOL004810	PRSS1
Gancao (Glycyrrhizae Radix et Rhizoma)	MOL004810	PIM1
Gancao (Glycyrrhizae Radix et Rhizoma)	MOL004810	CCNA2
Gancao (Glycyrrhizae Radix et Rhizoma)	MOL004810	CALM
Gancao (Glycyrrhizae Radix et Rhizoma)	MOL004811	NOS2
Gancao (Glycyrrhizae Radix et Rhizoma)	MOL004811	F2R
Gancao (Glycyrrhizae Radix et Rhizoma)	MOL004811	KCNC2
Gancao (Glycyrrhizae Radix et Rhizoma)	MOL004811	ESR1
Gancao (Glycyrrhizae Radix et Rhizoma)	MOL004811	AR
Gancao (Glycyrrhizae Radix et Rhizoma)	MOL004811	SCN5A
Gancao (Glycyrrhizae Radix et Rhizoma)	MOL004811	PPARG
Gancao (Glycyrrhizae Radix et Rhizoma)	MOL004811	F10
Gancao (Glycyrrhizae Radix et Rhizoma)	MOL004811	PTGS2
Gancao (Glycyrrhizae Radix et Rhizoma)	MOL004811	RXRA
Gancao (Glycyrrhizae Radix et Rhizoma)	MOL004811	ACHE
Gancao (Glycyrrhizae Radix et Rhizoma)	MOL004811	TOP2
Gancao (Glycyrrhizae Radix et Rhizoma)	MOL004811	ESR1B
Gancao (Glycyrrhizae Radix et Rhizoma)	MOL004811	DPP4
Gancao (Glycyrrhizae Radix et Rhizoma)	MOL004811	MAPK14
Gancao (Glycyrrhizae Radix et Rhizoma)	MOL004811	GSK3B
Gancao (Glycyrrhizae Radix et Rhizoma)	MOL004811	HSP90
Gancao (Glycyrrhizae Radix et Rhizoma)	MOL004811	CDK2
Gancao (Glycyrrhizae Radix et Rhizoma)	MOL004811	CHEK1
Gancao (Glycyrrhizae Radix et Rhizoma)	MOL004811	PRSS1
Gancao (Glycyrrhizae Radix et Rhizoma)	MOL004811	PIM1
Gancao (Glycyrrhizae Radix et Rhizoma)	MOL004811	CCNA2
Gancao (Glycyrrhizae Radix et Rhizoma)	MOL004811	NCOA2
Gancao (Glycyrrhizae Radix et Rhizoma)	MOL004811	CALM
Gancao (Glycyrrhizae Radix et Rhizoma)	MOL004814	NOS2
Gancao (Glycyrrhizae Radix et Rhizoma)	MOL004814	ESR1
Gancao (Glycyrrhizae Radix et Rhizoma)	MOL004814	AR
Gancao (Glycyrrhizae Radix et Rhizoma)	MOL004814	PTGS2
Gancao (Glycyrrhizae Radix et Rhizoma)	MOL004814	ESR1B
Gancao (Glycyrrhizae Radix et Rhizoma)	MOL004814	MAPK14
Gancao (Glycyrrhizae Radix et Rhizoma)	MOL004814	GSK3B
Gancao (Glycyrrhizae Radix et Rhizoma)	MOL004814	HSP90
Gancao (Glycyrrhizae Radix et Rhizoma)	MOL004814	CDK2
Gancao (Glycyrrhizae Radix et Rhizoma)	MOL004814	PIK3CG
Gancao (Glycyrrhizae Radix et Rhizoma)	MOL004814	CHEK1
Gancao (Glycyrrhizae Radix et Rhizoma)	MOL004814	PRKACA
Gancao (Glycyrrhizae Radix et Rhizoma)	MOL004814	PIM1
Gancao (Glycyrrhizae Radix et Rhizoma)	MOL004814	CCNA2
Gancao (Glycyrrhizae Radix et Rhizoma)	MOL004815	NOS2
Gancao (Glycyrrhizae Radix et Rhizoma)	MOL004815	PTGS1
Gancao (Glycyrrhizae Radix et Rhizoma)	MOL004815	ESR1
Gancao (Glycyrrhizae Radix et Rhizoma)	MOL004815	AR
Gancao (Glycyrrhizae Radix et Rhizoma)	MOL004815	SCN5A
Gancao (Glycyrrhizae Radix et Rhizoma)	MOL004815	PPARG
Gancao (Glycyrrhizae Radix et Rhizoma)	MOL004815	F10
Gancao (Glycyrrhizae Radix et Rhizoma)	MOL004815	PTGS2
Gancao (Glycyrrhizae Radix et Rhizoma)	MOL004815	CA2
Gancao (Glycyrrhizae Radix et Rhizoma)	MOL004815	RXRA
Gancao (Glycyrrhizae Radix et Rhizoma)	MOL004815	ADRA1B
Gancao (Glycyrrhizae Radix et Rhizoma)	MOL004815	ESR1B
Gancao (Glycyrrhizae Radix et Rhizoma)	MOL004815	MAPK14
Gancao (Glycyrrhizae Radix et Rhizoma)	MOL004815	GSK3B
Gancao (Glycyrrhizae Radix et Rhizoma)	MOL004815	CDK2
Gancao (Glycyrrhizae Radix et Rhizoma)	MOL004815	CHEK1
Gancao (Glycyrrhizae Radix et Rhizoma)	MOL004815	PIM1
Gancao (Glycyrrhizae Radix et Rhizoma)	MOL004815	CCNA2
Gancao (Glycyrrhizae Radix et Rhizoma)	MOL004815	NCOA2
Gancao (Glycyrrhizae Radix et Rhizoma)	MOL004815	CALM
Gancao (Glycyrrhizae Radix et Rhizoma)	MOL004820	NOS2
Gancao (Glycyrrhizae Radix et Rhizoma)	MOL004820	PTGS1
Gancao (Glycyrrhizae Radix et Rhizoma)	MOL004820	ESR1
Gancao (Glycyrrhizae Radix et Rhizoma)	MOL004820	AR
Gancao (Glycyrrhizae Radix et Rhizoma)	MOL004820	SCN5A
Gancao (Glycyrrhizae Radix et Rhizoma)	MOL004820	PPARG
Gancao (Glycyrrhizae Radix et Rhizoma)	MOL004820	F10
Gancao (Glycyrrhizae Radix et Rhizoma)	MOL004820	PTGS2
Gancao (Glycyrrhizae Radix et Rhizoma)	MOL004820	RXRA
Gancao (Glycyrrhizae Radix et Rhizoma)	MOL004820	TOP2
Gancao (Glycyrrhizae Radix et Rhizoma)	MOL004820	ESR1B
Gancao (Glycyrrhizae Radix et Rhizoma)	MOL004820	MAPK14
Gancao (Glycyrrhizae Radix et Rhizoma)	MOL004820	GSK3B
Gancao (Glycyrrhizae Radix et Rhizoma)	MOL004820	CDK2
Gancao (Glycyrrhizae Radix et Rhizoma)	MOL004820	CHEK1
Gancao (Glycyrrhizae Radix et Rhizoma)	MOL004820	PRSS1
Gancao (Glycyrrhizae Radix et Rhizoma)	MOL004820	PIM1
Gancao (Glycyrrhizae Radix et Rhizoma)	MOL004820	CCNA2
Gancao (Glycyrrhizae Radix et Rhizoma)	MOL004820	NCOA2
Gancao (Glycyrrhizae Radix et Rhizoma)	MOL004820	NCOA1
Gancao (Glycyrrhizae Radix et Rhizoma)	MOL004820	CALM
Gancao (Glycyrrhizae Radix et Rhizoma)	MOL004824	NOS2
Gancao (Glycyrrhizae Radix et Rhizoma)	MOL004824	F2R
Gancao (Glycyrrhizae Radix et Rhizoma)	MOL004824	ESR1
Gancao (Glycyrrhizae Radix et Rhizoma)	MOL004824	AR
Gancao (Glycyrrhizae Radix et Rhizoma)	MOL004824	PPARG
Gancao (Glycyrrhizae Radix et Rhizoma)	MOL004824	F10
Gancao (Glycyrrhizae Radix et Rhizoma)	MOL004824	PTGS2
Gancao (Glycyrrhizae Radix et Rhizoma)	MOL004824	F7
Gancao (Glycyrrhizae Radix et Rhizoma)	MOL004824	KDR
Gancao (Glycyrrhizae Radix et Rhizoma)	MOL004824	ACHE
Gancao (Glycyrrhizae Radix et Rhizoma)	MOL004824	TOP2
Gancao (Glycyrrhizae Radix et Rhizoma)	MOL004824	ESR1B
Gancao (Glycyrrhizae Radix et Rhizoma)	MOL004824	DPP4
Gancao (Glycyrrhizae Radix et Rhizoma)	MOL004824	MAPK14
Gancao (Glycyrrhizae Radix et Rhizoma)	MOL004824	GSK3B
Gancao (Glycyrrhizae Radix et Rhizoma)	MOL004824	CDK2
Gancao (Glycyrrhizae Radix et Rhizoma)	MOL004824	CHEK1
Gancao (Glycyrrhizae Radix et Rhizoma)	MOL004824	PRSS1
Gancao (Glycyrrhizae Radix et Rhizoma)	MOL004824	PIM1
Gancao (Glycyrrhizae Radix et Rhizoma)	MOL004824	CCNA2
Gancao (Glycyrrhizae Radix et Rhizoma)	MOL004824	CALM
Gancao (Glycyrrhizae Radix et Rhizoma)	MOL004827	NOS2
Gancao (Glycyrrhizae Radix et Rhizoma)	MOL004827	F2R
Gancao (Glycyrrhizae Radix et Rhizoma)	MOL004827	ESR1
Gancao (Glycyrrhizae Radix et Rhizoma)	MOL004827	AR
Gancao (Glycyrrhizae Radix et Rhizoma)	MOL004827	SCN5A
Gancao (Glycyrrhizae Radix et Rhizoma)	MOL004827	PPARG
Gancao (Glycyrrhizae Radix et Rhizoma)	MOL004827	F10
Gancao (Glycyrrhizae Radix et Rhizoma)	MOL004827	PTGS2
Gancao (Glycyrrhizae Radix et Rhizoma)	MOL004827	F7
Gancao (Glycyrrhizae Radix et Rhizoma)	MOL004827	ACHE
Gancao (Glycyrrhizae Radix et Rhizoma)	MOL004827	TOP2
Gancao (Glycyrrhizae Radix et Rhizoma)	MOL004827	GSK3B
Gancao (Glycyrrhizae Radix et Rhizoma)	MOL004827	HSP90
Gancao (Glycyrrhizae Radix et Rhizoma)	MOL004827	CDK2
Gancao (Glycyrrhizae Radix et Rhizoma)	MOL004827	CHEK1
Gancao (Glycyrrhizae Radix et Rhizoma)	MOL004827	PRSS1
Gancao (Glycyrrhizae Radix et Rhizoma)	MOL004827	CALM
Gancao (Glycyrrhizae Radix et Rhizoma)	MOL004828	NOS2
Gancao (Glycyrrhizae Radix et Rhizoma)	MOL004828	PTGS1
Gancao (Glycyrrhizae Radix et Rhizoma)	MOL004828	F2R
Gancao (Glycyrrhizae Radix et Rhizoma)	MOL004828	ESR1
Gancao (Glycyrrhizae Radix et Rhizoma)	MOL004828	AR
Gancao (Glycyrrhizae Radix et Rhizoma)	MOL004828	SCN5A
Gancao (Glycyrrhizae Radix et Rhizoma)	MOL004828	PPARG
Gancao (Glycyrrhizae Radix et Rhizoma)	MOL004828	F10
Gancao (Glycyrrhizae Radix et Rhizoma)	MOL004828	PTGS2
Gancao (Glycyrrhizae Radix et Rhizoma)	MOL004828	NOS3
Gancao (Glycyrrhizae Radix et Rhizoma)	MOL004828	F7
Gancao (Glycyrrhizae Radix et Rhizoma)	MOL004828	KDR
Gancao (Glycyrrhizae Radix et Rhizoma)	MOL004828	RXRA
Gancao (Glycyrrhizae Radix et Rhizoma)	MOL004828	PDE3A
Gancao (Glycyrrhizae Radix et Rhizoma)	MOL004828	TOP2
Gancao (Glycyrrhizae Radix et Rhizoma)	MOL004828	DPP4
Gancao (Glycyrrhizae Radix et Rhizoma)	MOL004828	MAPK14
Gancao (Glycyrrhizae Radix et Rhizoma)	MOL004828	GSK3B
Gancao (Glycyrrhizae Radix et Rhizoma)	MOL004828	HSP90
Gancao (Glycyrrhizae Radix et Rhizoma)	MOL004828	CDK2
Gancao (Glycyrrhizae Radix et Rhizoma)	MOL004828	CHEK1
Gancao (Glycyrrhizae Radix et Rhizoma)	MOL004828	IGHG1
Gancao (Glycyrrhizae Radix et Rhizoma)	MOL004828	PRSS1
Gancao (Glycyrrhizae Radix et Rhizoma)	MOL004828	PIM1
Gancao (Glycyrrhizae Radix et Rhizoma)	MOL004828	CCNA2
Gancao (Glycyrrhizae Radix et Rhizoma)	MOL004828	CALM
Gancao (Glycyrrhizae Radix et Rhizoma)	MOL004829	PTGS1
Gancao (Glycyrrhizae Radix et Rhizoma)	MOL004829	ESR1
Gancao (Glycyrrhizae Radix et Rhizoma)	MOL004829	SCN5A
Gancao (Glycyrrhizae Radix et Rhizoma)	MOL004829	F10
Gancao (Glycyrrhizae Radix et Rhizoma)	MOL004829	PTGS2
Gancao (Glycyrrhizae Radix et Rhizoma)	MOL004829	NOS3
Gancao (Glycyrrhizae Radix et Rhizoma)	MOL004829	F7
Gancao (Glycyrrhizae Radix et Rhizoma)	MOL004829	RXRA
Gancao (Glycyrrhizae Radix et Rhizoma)	MOL004829	PDE3A
Gancao (Glycyrrhizae Radix et Rhizoma)	MOL004829	ADRA1B
Gancao (Glycyrrhizae Radix et Rhizoma)	MOL004829	TOP2
Gancao (Glycyrrhizae Radix et Rhizoma)	MOL004829	HSP90
Gancao (Glycyrrhizae Radix et Rhizoma)	MOL004829	IGHG1
Gancao (Glycyrrhizae Radix et Rhizoma)	MOL004829	NCOA1
Gancao (Glycyrrhizae Radix et Rhizoma)	MOL004829	CALM
Gancao (Glycyrrhizae Radix et Rhizoma)	MOL004833	NOS2
Gancao (Glycyrrhizae Radix et Rhizoma)	MOL004833	CHRM1
Gancao (Glycyrrhizae Radix et Rhizoma)	MOL004833	ESR1
Gancao (Glycyrrhizae Radix et Rhizoma)	MOL004833	AR
Gancao (Glycyrrhizae Radix et Rhizoma)	MOL004833	SCN5A
Gancao (Glycyrrhizae Radix et Rhizoma)	MOL004833	PPARG
Gancao (Glycyrrhizae Radix et Rhizoma)	MOL004833	F10
Gancao (Glycyrrhizae Radix et Rhizoma)	MOL004833	PTGS2
Gancao (Glycyrrhizae Radix et Rhizoma)	MOL004833	RXRA
Gancao (Glycyrrhizae Radix et Rhizoma)	MOL004833	ACHE
Gancao (Glycyrrhizae Radix et Rhizoma)	MOL004833	ADRA1B
Gancao (Glycyrrhizae Radix et Rhizoma)	MOL004833	ADRB2
Gancao (Glycyrrhizae Radix et Rhizoma)	MOL004833	ESR1B
Gancao (Glycyrrhizae Radix et Rhizoma)	MOL004833	MAPK14
Gancao (Glycyrrhizae Radix et Rhizoma)	MOL004833	GSK3B
Gancao (Glycyrrhizae Radix et Rhizoma)	MOL004833	CDK2
Gancao (Glycyrrhizae Radix et Rhizoma)	MOL004833	CHEK1
Gancao (Glycyrrhizae Radix et Rhizoma)	MOL004833	PRSS1
Gancao (Glycyrrhizae Radix et Rhizoma)	MOL004833	PIM1
Gancao (Glycyrrhizae Radix et Rhizoma)	MOL004833	CCNA2
Gancao (Glycyrrhizae Radix et Rhizoma)	MOL004833	NCOA1
Gancao (Glycyrrhizae Radix et Rhizoma)	MOL004833	CALM
Gancao (Glycyrrhizae Radix et Rhizoma)	MOL004835	NOS2
Gancao (Glycyrrhizae Radix et Rhizoma)	MOL004835	PTGS1
Gancao (Glycyrrhizae Radix et Rhizoma)	MOL004835	CHRM1
Gancao (Glycyrrhizae Radix et Rhizoma)	MOL004835	ESR1
Gancao (Glycyrrhizae Radix et Rhizoma)	MOL004835	AR
Gancao (Glycyrrhizae Radix et Rhizoma)	MOL004835	SCN5A
Gancao (Glycyrrhizae Radix et Rhizoma)	MOL004835	PPARG
Gancao (Glycyrrhizae Radix et Rhizoma)	MOL004835	PTGS2
Gancao (Glycyrrhizae Radix et Rhizoma)	MOL004835	CA2
Gancao (Glycyrrhizae Radix et Rhizoma)	MOL004835	PDE3A
Gancao (Glycyrrhizae Radix et Rhizoma)	MOL004835	ADRA1B
Gancao (Glycyrrhizae Radix et Rhizoma)	MOL004835	SLC6A3
Gancao (Glycyrrhizae Radix et Rhizoma)	MOL004835	ADRB2
Gancao (Glycyrrhizae Radix et Rhizoma)	MOL004835	SLC6A4
Gancao (Glycyrrhizae Radix et Rhizoma)	MOL004835	ESR1B
Gancao (Glycyrrhizae Radix et Rhizoma)	MOL004835	MAPK14
Gancao (Glycyrrhizae Radix et Rhizoma)	MOL004835	GSK3B
Gancao (Glycyrrhizae Radix et Rhizoma)	MOL004835	HSP90
Gancao (Glycyrrhizae Radix et Rhizoma)	MOL004835	CDK2
Gancao (Glycyrrhizae Radix et Rhizoma)	MOL004835	LTA4H
Gancao (Glycyrrhizae Radix et Rhizoma)	MOL004835	MAOB
Gancao (Glycyrrhizae Radix et Rhizoma)	MOL004835	CHEK1
Gancao (Glycyrrhizae Radix et Rhizoma)	MOL004835	PRKACA
Gancao (Glycyrrhizae Radix et Rhizoma)	MOL004835	CCNA2
Gancao (Glycyrrhizae Radix et Rhizoma)	MOL004835	NCOA1
Gancao (Glycyrrhizae Radix et Rhizoma)	MOL004835	PKIA
Gancao (Glycyrrhizae Radix et Rhizoma)	MOL004835	CALM
Gancao (Glycyrrhizae Radix et Rhizoma)	MOL004838	NOS2
Gancao (Glycyrrhizae Radix et Rhizoma)	MOL004838	ESR1
Gancao (Glycyrrhizae Radix et Rhizoma)	MOL004838	PTGS2
Gancao (Glycyrrhizae Radix et Rhizoma)	MOL004838	RXRA
Gancao (Glycyrrhizae Radix et Rhizoma)	MOL004838	HSP90
Gancao (Glycyrrhizae Radix et Rhizoma)	MOL004838	PIK3CG
Gancao (Glycyrrhizae Radix et Rhizoma)	MOL004841	NOS2
Gancao (Glycyrrhizae Radix et Rhizoma)	MOL004841	PTGS1
Gancao (Glycyrrhizae Radix et Rhizoma)	MOL004841	ESR1
Gancao (Glycyrrhizae Radix et Rhizoma)	MOL004841	AR
Gancao (Glycyrrhizae Radix et Rhizoma)	MOL004841	PPARG
Gancao (Glycyrrhizae Radix et Rhizoma)	MOL004841	PTGS2
Gancao (Glycyrrhizae Radix et Rhizoma)	MOL004841	CA2
Gancao (Glycyrrhizae Radix et Rhizoma)	MOL004841	PDE3A
Gancao (Glycyrrhizae Radix et Rhizoma)	MOL004841	ADRB2
Gancao (Glycyrrhizae Radix et Rhizoma)	MOL004841	ESR1B
Gancao (Glycyrrhizae Radix et Rhizoma)	MOL004841	MAPK14
Gancao (Glycyrrhizae Radix et Rhizoma)	MOL004841	GSK3B
Gancao (Glycyrrhizae Radix et Rhizoma)	MOL004841	HSP90
Gancao (Glycyrrhizae Radix et Rhizoma)	MOL004841	CDK2
Gancao (Glycyrrhizae Radix et Rhizoma)	MOL004841	CHEK1
Gancao (Glycyrrhizae Radix et Rhizoma)	MOL004841	PRKACA
Gancao (Glycyrrhizae Radix et Rhizoma)	MOL004841	PIM1
Gancao (Glycyrrhizae Radix et Rhizoma)	MOL004841	CCNA2
Gancao (Glycyrrhizae Radix et Rhizoma)	MOL004841	CALM
Gancao (Glycyrrhizae Radix et Rhizoma)	MOL004848	NOS2
Gancao (Glycyrrhizae Radix et Rhizoma)	MOL004848	ESR1
Gancao (Glycyrrhizae Radix et Rhizoma)	MOL004848	AR
Gancao (Glycyrrhizae Radix et Rhizoma)	MOL004848	PPARG
Gancao (Glycyrrhizae Radix et Rhizoma)	MOL004848	F10
Gancao (Glycyrrhizae Radix et Rhizoma)	MOL004848	PTGS2
Gancao (Glycyrrhizae Radix et Rhizoma)	MOL004848	KDR
Gancao (Glycyrrhizae Radix et Rhizoma)	MOL004848	ESR1B
Gancao (Glycyrrhizae Radix et Rhizoma)	MOL004848	MAPK14
Gancao (Glycyrrhizae Radix et Rhizoma)	MOL004848	GSK3B
Gancao (Glycyrrhizae Radix et Rhizoma)	MOL004848	HSP90
Gancao (Glycyrrhizae Radix et Rhizoma)	MOL004848	CDK2
Gancao (Glycyrrhizae Radix et Rhizoma)	MOL004848	IGHG1
Gancao (Glycyrrhizae Radix et Rhizoma)	MOL004848	PIM1
Gancao (Glycyrrhizae Radix et Rhizoma)	MOL004848	CCNA2
Gancao (Glycyrrhizae Radix et Rhizoma)	MOL004848	NCOA2
Gancao (Glycyrrhizae Radix et Rhizoma)	MOL004848	CALM
Gancao (Glycyrrhizae Radix et Rhizoma)	MOL004849	NOS2
Gancao (Glycyrrhizae Radix et Rhizoma)	MOL004849	F2R
Gancao (Glycyrrhizae Radix et Rhizoma)	MOL004849	KCNC2
Gancao (Glycyrrhizae Radix et Rhizoma)	MOL004849	ESR1
Gancao (Glycyrrhizae Radix et Rhizoma)	MOL004849	AR
Gancao (Glycyrrhizae Radix et Rhizoma)	MOL004849	PPARG
Gancao (Glycyrrhizae Radix et Rhizoma)	MOL004849	F10
Gancao (Glycyrrhizae Radix et Rhizoma)	MOL004849	PTGS2
Gancao (Glycyrrhizae Radix et Rhizoma)	MOL004849	F7
Gancao (Glycyrrhizae Radix et Rhizoma)	MOL004849	KDR
Gancao (Glycyrrhizae Radix et Rhizoma)	MOL004849	TOP2
Gancao (Glycyrrhizae Radix et Rhizoma)	MOL004849	ESR1B
Gancao (Glycyrrhizae Radix et Rhizoma)	MOL004849	DPP4
Gancao (Glycyrrhizae Radix et Rhizoma)	MOL004849	MAPK14
Gancao (Glycyrrhizae Radix et Rhizoma)	MOL004849	GSK3B
Gancao (Glycyrrhizae Radix et Rhizoma)	MOL004849	HSP90
Gancao (Glycyrrhizae Radix et Rhizoma)	MOL004849	CDK2
Gancao (Glycyrrhizae Radix et Rhizoma)	MOL004849	CHEK1
Gancao (Glycyrrhizae Radix et Rhizoma)	MOL004849	PRSS1
Gancao (Glycyrrhizae Radix et Rhizoma)	MOL004849	PIM1
Gancao (Glycyrrhizae Radix et Rhizoma)	MOL004849	NCOA2
Gancao (Glycyrrhizae Radix et Rhizoma)	MOL004849	NCOA1
Gancao (Glycyrrhizae Radix et Rhizoma)	MOL004849	CALM
Gancao (Glycyrrhizae Radix et Rhizoma)	MOL004855	NOS2
Gancao (Glycyrrhizae Radix et Rhizoma)	MOL004855	F2R
Gancao (Glycyrrhizae Radix et Rhizoma)	MOL004855	KCNC2
Gancao (Glycyrrhizae Radix et Rhizoma)	MOL004855	ESR1
Gancao (Glycyrrhizae Radix et Rhizoma)	MOL004855	AR
Gancao (Glycyrrhizae Radix et Rhizoma)	MOL004855	PPARG
Gancao (Glycyrrhizae Radix et Rhizoma)	MOL004855	F10
Gancao (Glycyrrhizae Radix et Rhizoma)	MOL004855	PTGS2
Gancao (Glycyrrhizae Radix et Rhizoma)	MOL004855	KDR
Gancao (Glycyrrhizae Radix et Rhizoma)	MOL004855	TOP2
Gancao (Glycyrrhizae Radix et Rhizoma)	MOL004855	CHEK1
Gancao (Glycyrrhizae Radix et Rhizoma)	MOL004855	PRSS1
Gancao (Glycyrrhizae Radix et Rhizoma)	MOL004855	PIM1
Gancao (Glycyrrhizae Radix et Rhizoma)	MOL004855	NCOA2
Gancao (Glycyrrhizae Radix et Rhizoma)	MOL004855	CALM
Gancao (Glycyrrhizae Radix et Rhizoma)	MOL004856	NOS2
Gancao (Glycyrrhizae Radix et Rhizoma)	MOL004856	F2R
Gancao (Glycyrrhizae Radix et Rhizoma)	MOL004856	ESR1
Gancao (Glycyrrhizae Radix et Rhizoma)	MOL004856	AR
Gancao (Glycyrrhizae Radix et Rhizoma)	MOL004856	SCN5A
Gancao (Glycyrrhizae Radix et Rhizoma)	MOL004856	PPARG
Gancao (Glycyrrhizae Radix et Rhizoma)	MOL004856	F10
Gancao (Glycyrrhizae Radix et Rhizoma)	MOL004856	PTGS2
Gancao (Glycyrrhizae Radix et Rhizoma)	MOL004856	ACHE
Gancao (Glycyrrhizae Radix et Rhizoma)	MOL004856	TOP2
Gancao (Glycyrrhizae Radix et Rhizoma)	MOL004856	ESR1B
Gancao (Glycyrrhizae Radix et Rhizoma)	MOL004856	DPP4
Gancao (Glycyrrhizae Radix et Rhizoma)	MOL004856	GSK3B
Gancao (Glycyrrhizae Radix et Rhizoma)	MOL004856	HSP90
Gancao (Glycyrrhizae Radix et Rhizoma)	MOL004856	CHEK1
Gancao (Glycyrrhizae Radix et Rhizoma)	MOL004856	PRSS1
Gancao (Glycyrrhizae Radix et Rhizoma)	MOL004856	PIM1
Gancao (Glycyrrhizae Radix et Rhizoma)	MOL004856	CCNA2
Gancao (Glycyrrhizae Radix et Rhizoma)	MOL004856	NCOA2
Gancao (Glycyrrhizae Radix et Rhizoma)	MOL004856	CALM
Gancao (Glycyrrhizae Radix et Rhizoma)	MOL004857	NOS2
Gancao (Glycyrrhizae Radix et Rhizoma)	MOL004857	F2R
Gancao (Glycyrrhizae Radix et Rhizoma)	MOL004857	ESR1
Gancao (Glycyrrhizae Radix et Rhizoma)	MOL004857	AR
Gancao (Glycyrrhizae Radix et Rhizoma)	MOL004857	PPARG
Gancao (Glycyrrhizae Radix et Rhizoma)	MOL004857	F10
Gancao (Glycyrrhizae Radix et Rhizoma)	MOL004857	PTGS2
Gancao (Glycyrrhizae Radix et Rhizoma)	MOL004857	F7
Gancao (Glycyrrhizae Radix et Rhizoma)	MOL004857	KDR
Gancao (Glycyrrhizae Radix et Rhizoma)	MOL004857	ADRA1B
Gancao (Glycyrrhizae Radix et Rhizoma)	MOL004857	ADRB2
Gancao (Glycyrrhizae Radix et Rhizoma)	MOL004857	TOP2
Gancao (Glycyrrhizae Radix et Rhizoma)	MOL004857	ESR1B
Gancao (Glycyrrhizae Radix et Rhizoma)	MOL004857	DPP4
Gancao (Glycyrrhizae Radix et Rhizoma)	MOL004857	GSK3B
Gancao (Glycyrrhizae Radix et Rhizoma)	MOL004857	HSP90
Gancao (Glycyrrhizae Radix et Rhizoma)	MOL004857	CHEK1
Gancao (Glycyrrhizae Radix et Rhizoma)	MOL004857	PRSS1
Gancao (Glycyrrhizae Radix et Rhizoma)	MOL004857	PIM1
Gancao (Glycyrrhizae Radix et Rhizoma)	MOL004857	CCNA2
Gancao (Glycyrrhizae Radix et Rhizoma)	MOL004857	NCOA2
Gancao (Glycyrrhizae Radix et Rhizoma)	MOL004857	CALM
Gancao (Glycyrrhizae Radix et Rhizoma)	MOL004863	NOS2
Gancao (Glycyrrhizae Radix et Rhizoma)	MOL004863	F2R
Gancao (Glycyrrhizae Radix et Rhizoma)	MOL004863	ESR1
Gancao (Glycyrrhizae Radix et Rhizoma)	MOL004863	AR
Gancao (Glycyrrhizae Radix et Rhizoma)	MOL004863	PPARG
Gancao (Glycyrrhizae Radix et Rhizoma)	MOL004863	F10
Gancao (Glycyrrhizae Radix et Rhizoma)	MOL004863	PTGS2
Gancao (Glycyrrhizae Radix et Rhizoma)	MOL004863	PTPN1
Gancao (Glycyrrhizae Radix et Rhizoma)	MOL004863	MAPK14
Gancao (Glycyrrhizae Radix et Rhizoma)	MOL004863	GSK3B
Gancao (Glycyrrhizae Radix et Rhizoma)	MOL004863	HSP90
Gancao (Glycyrrhizae Radix et Rhizoma)	MOL004863	CDK2
Gancao (Glycyrrhizae Radix et Rhizoma)	MOL004863	CHEK1
Gancao (Glycyrrhizae Radix et Rhizoma)	MOL004863	PRSS1
Gancao (Glycyrrhizae Radix et Rhizoma)	MOL004863	PIM1
Gancao (Glycyrrhizae Radix et Rhizoma)	MOL004863	CCNA2
Gancao (Glycyrrhizae Radix et Rhizoma)	MOL004863	NCOA2
Gancao (Glycyrrhizae Radix et Rhizoma)	MOL004863	CALM
Gancao (Glycyrrhizae Radix et Rhizoma)	MOL004864	NOS2
Gancao (Glycyrrhizae Radix et Rhizoma)	MOL004864	KCNC2
Gancao (Glycyrrhizae Radix et Rhizoma)	MOL004864	ESR1
Gancao (Glycyrrhizae Radix et Rhizoma)	MOL004864	AR
Gancao (Glycyrrhizae Radix et Rhizoma)	MOL004864	PPARG
Gancao (Glycyrrhizae Radix et Rhizoma)	MOL004864	F10
Gancao (Glycyrrhizae Radix et Rhizoma)	MOL004864	PTGS2
Gancao (Glycyrrhizae Radix et Rhizoma)	MOL004864	TOP2
Gancao (Glycyrrhizae Radix et Rhizoma)	MOL004864	ESR1B
Gancao (Glycyrrhizae Radix et Rhizoma)	MOL004864	DPP4
Gancao (Glycyrrhizae Radix et Rhizoma)	MOL004864	MAPK14
Gancao (Glycyrrhizae Radix et Rhizoma)	MOL004864	GSK3B
Gancao (Glycyrrhizae Radix et Rhizoma)	MOL004864	HSP90
Gancao (Glycyrrhizae Radix et Rhizoma)	MOL004864	CDK2
Gancao (Glycyrrhizae Radix et Rhizoma)	MOL004864	CHEK1
Gancao (Glycyrrhizae Radix et Rhizoma)	MOL004864	PRSS1
Gancao (Glycyrrhizae Radix et Rhizoma)	MOL004864	PIM1
Gancao (Glycyrrhizae Radix et Rhizoma)	MOL004864	CCNA2
Gancao (Glycyrrhizae Radix et Rhizoma)	MOL004864	NCOA2
Gancao (Glycyrrhizae Radix et Rhizoma)	MOL004864	CALM
Gancao (Glycyrrhizae Radix et Rhizoma)	MOL004866	F2R
Gancao (Glycyrrhizae Radix et Rhizoma)	MOL004866	AR
Gancao (Glycyrrhizae Radix et Rhizoma)	MOL004866	SCN5A
Gancao (Glycyrrhizae Radix et Rhizoma)	MOL004866	PPARG
Gancao (Glycyrrhizae Radix et Rhizoma)	MOL004866	F10
Gancao (Glycyrrhizae Radix et Rhizoma)	MOL004866	PTGS2
Gancao (Glycyrrhizae Radix et Rhizoma)	MOL004866	F7
Gancao (Glycyrrhizae Radix et Rhizoma)	MOL004866	ADRB2
Gancao (Glycyrrhizae Radix et Rhizoma)	MOL004866	DPP4
Gancao (Glycyrrhizae Radix et Rhizoma)	MOL004866	HSP90
Gancao (Glycyrrhizae Radix et Rhizoma)	MOL004866	CDK2
Gancao (Glycyrrhizae Radix et Rhizoma)	MOL004866	CHEK1
Gancao (Glycyrrhizae Radix et Rhizoma)	MOL004866	PRSS1
Gancao (Glycyrrhizae Radix et Rhizoma)	MOL004866	PIM1
Gancao (Glycyrrhizae Radix et Rhizoma)	MOL004866	CCNA2
Gancao (Glycyrrhizae Radix et Rhizoma)	MOL004866	CALM
Gancao (Glycyrrhizae Radix et Rhizoma)	MOL004879	NOS2
Gancao (Glycyrrhizae Radix et Rhizoma)	MOL004879	F2R
Gancao (Glycyrrhizae Radix et Rhizoma)	MOL004879	KCNC2
Gancao (Glycyrrhizae Radix et Rhizoma)	MOL004879	ESR1
Gancao (Glycyrrhizae Radix et Rhizoma)	MOL004879	AR
Gancao (Glycyrrhizae Radix et Rhizoma)	MOL004879	PPARG
Gancao (Glycyrrhizae Radix et Rhizoma)	MOL004879	F10
Gancao (Glycyrrhizae Radix et Rhizoma)	MOL004879	PTGS2
Gancao (Glycyrrhizae Radix et Rhizoma)	MOL004879	KDR
Gancao (Glycyrrhizae Radix et Rhizoma)	MOL004879	TOP2
Gancao (Glycyrrhizae Radix et Rhizoma)	MOL004879	ESR1B
Gancao (Glycyrrhizae Radix et Rhizoma)	MOL004879	DPP4
Gancao (Glycyrrhizae Radix et Rhizoma)	MOL004879	CHEK1
Gancao (Glycyrrhizae Radix et Rhizoma)	MOL004879	PRSS1
Gancao (Glycyrrhizae Radix et Rhizoma)	MOL004879	PIM1
Gancao (Glycyrrhizae Radix et Rhizoma)	MOL004879	NCOA2
Gancao (Glycyrrhizae Radix et Rhizoma)	MOL004879	CALM
Gancao (Glycyrrhizae Radix et Rhizoma)	MOL004882	ESR1
Gancao (Glycyrrhizae Radix et Rhizoma)	MOL004882	AR
Gancao (Glycyrrhizae Radix et Rhizoma)	MOL004882	ESR1B
Gancao (Glycyrrhizae Radix et Rhizoma)	MOL004882	GSK3B
Gancao (Glycyrrhizae Radix et Rhizoma)	MOL004882	HSP90
Gancao (Glycyrrhizae Radix et Rhizoma)	MOL004882	CDK2
Gancao (Glycyrrhizae Radix et Rhizoma)	MOL004882	CCNA2
Gancao (Glycyrrhizae Radix et Rhizoma)	MOL004883	NOS2
Gancao (Glycyrrhizae Radix et Rhizoma)	MOL004883	F2R
Gancao (Glycyrrhizae Radix et Rhizoma)	MOL004883	ESR1
Gancao (Glycyrrhizae Radix et Rhizoma)	MOL004883	AR
Gancao (Glycyrrhizae Radix et Rhizoma)	MOL004883	PPARG
Gancao (Glycyrrhizae Radix et Rhizoma)	MOL004883	F10
Gancao (Glycyrrhizae Radix et Rhizoma)	MOL004883	PTGS2
Gancao (Glycyrrhizae Radix et Rhizoma)	MOL004883	KDR
Gancao (Glycyrrhizae Radix et Rhizoma)	MOL004883	TOP2
Gancao (Glycyrrhizae Radix et Rhizoma)	MOL004883	DPP4
Gancao (Glycyrrhizae Radix et Rhizoma)	MOL004883	MAPK14
Gancao (Glycyrrhizae Radix et Rhizoma)	MOL004883	HSP90
Gancao (Glycyrrhizae Radix et Rhizoma)	MOL004883	CDK2
Gancao (Glycyrrhizae Radix et Rhizoma)	MOL004883	CHEK1
Gancao (Glycyrrhizae Radix et Rhizoma)	MOL004883	PRSS1
Gancao (Glycyrrhizae Radix et Rhizoma)	MOL004883	PIM1
Gancao (Glycyrrhizae Radix et Rhizoma)	MOL004883	CCNA2
Gancao (Glycyrrhizae Radix et Rhizoma)	MOL004883	NCOA2
Gancao (Glycyrrhizae Radix et Rhizoma)	MOL004883	CALM
Gancao (Glycyrrhizae Radix et Rhizoma)	MOL004884	NOS2
Gancao (Glycyrrhizae Radix et Rhizoma)	MOL004884	F2R
Gancao (Glycyrrhizae Radix et Rhizoma)	MOL004884	ESR1
Gancao (Glycyrrhizae Radix et Rhizoma)	MOL004884	AR
Gancao (Glycyrrhizae Radix et Rhizoma)	MOL004884	PPARG
Gancao (Glycyrrhizae Radix et Rhizoma)	MOL004884	F10
Gancao (Glycyrrhizae Radix et Rhizoma)	MOL004884	PTGS2
Gancao (Glycyrrhizae Radix et Rhizoma)	MOL004884	ACHE
Gancao (Glycyrrhizae Radix et Rhizoma)	MOL004884	TOP2
Gancao (Glycyrrhizae Radix et Rhizoma)	MOL004884	ESR1B
Gancao (Glycyrrhizae Radix et Rhizoma)	MOL004884	GSK3B
Gancao (Glycyrrhizae Radix et Rhizoma)	MOL004884	CDK2
Gancao (Glycyrrhizae Radix et Rhizoma)	MOL004884	CHEK1
Gancao (Glycyrrhizae Radix et Rhizoma)	MOL004884	PRSS1
Gancao (Glycyrrhizae Radix et Rhizoma)	MOL004884	PIM1
Gancao (Glycyrrhizae Radix et Rhizoma)	MOL004884	CCNA2
Gancao (Glycyrrhizae Radix et Rhizoma)	MOL004884	CALM
Gancao (Glycyrrhizae Radix et Rhizoma)	MOL004885	NOS2
Gancao (Glycyrrhizae Radix et Rhizoma)	MOL004885	PTGS1
Gancao (Glycyrrhizae Radix et Rhizoma)	MOL004885	ESR1
Gancao (Glycyrrhizae Radix et Rhizoma)	MOL004885	AR
Gancao (Glycyrrhizae Radix et Rhizoma)	MOL004885	SCN5A
Gancao (Glycyrrhizae Radix et Rhizoma)	MOL004885	PPARG
Gancao (Glycyrrhizae Radix et Rhizoma)	MOL004885	F10
Gancao (Glycyrrhizae Radix et Rhizoma)	MOL004885	PTGS2
Gancao (Glycyrrhizae Radix et Rhizoma)	MOL004885	F7
Gancao (Glycyrrhizae Radix et Rhizoma)	MOL004885	ACHE
Gancao (Glycyrrhizae Radix et Rhizoma)	MOL004885	TOP2
Gancao (Glycyrrhizae Radix et Rhizoma)	MOL004885	ESR1B
Gancao (Glycyrrhizae Radix et Rhizoma)	MOL004885	GSK3B
Gancao (Glycyrrhizae Radix et Rhizoma)	MOL004885	HSP90
Gancao (Glycyrrhizae Radix et Rhizoma)	MOL004885	CDK2
Gancao (Glycyrrhizae Radix et Rhizoma)	MOL004885	PRSS1
Gancao (Glycyrrhizae Radix et Rhizoma)	MOL004885	PIM1
Gancao (Glycyrrhizae Radix et Rhizoma)	MOL004885	CCNA2
Gancao (Glycyrrhizae Radix et Rhizoma)	MOL004885	NCOA1
Gancao (Glycyrrhizae Radix et Rhizoma)	MOL004885	CALM
Gancao (Glycyrrhizae Radix et Rhizoma)	MOL004891	NOS2
Gancao (Glycyrrhizae Radix et Rhizoma)	MOL004891	PTGS1
Gancao (Glycyrrhizae Radix et Rhizoma)	MOL004891	CHRM3
Gancao (Glycyrrhizae Radix et Rhizoma)	MOL004891	KCNC2
Gancao (Glycyrrhizae Radix et Rhizoma)	MOL004891	CHRM1
Gancao (Glycyrrhizae Radix et Rhizoma)	MOL004891	ESR1
Gancao (Glycyrrhizae Radix et Rhizoma)	MOL004891	AR
Gancao (Glycyrrhizae Radix et Rhizoma)	MOL004891	SCN5A
Gancao (Glycyrrhizae Radix et Rhizoma)	MOL004891	PPARG
Gancao (Glycyrrhizae Radix et Rhizoma)	MOL004891	PTGS2
Gancao (Glycyrrhizae Radix et Rhizoma)	MOL004891	HTR3A
Gancao (Glycyrrhizae Radix et Rhizoma)	MOL004891	RXRA
Gancao (Glycyrrhizae Radix et Rhizoma)	MOL004891	OPRD1
Gancao (Glycyrrhizae Radix et Rhizoma)	MOL004891	ADRA1B
Gancao (Glycyrrhizae Radix et Rhizoma)	MOL004891	ADRB2
Gancao (Glycyrrhizae Radix et Rhizoma)	MOL004891	ADRA1D
Gancao (Glycyrrhizae Radix et Rhizoma)	MOL004891	OPRM1
Gancao (Glycyrrhizae Radix et Rhizoma)	MOL004891	ESR1B
Gancao (Glycyrrhizae Radix et Rhizoma)	MOL004891	MAPK14
Gancao (Glycyrrhizae Radix et Rhizoma)	MOL004891	GSK3B
Gancao (Glycyrrhizae Radix et Rhizoma)	MOL004891	CDK2
Gancao (Glycyrrhizae Radix et Rhizoma)	MOL004891	PIK3CG
Gancao (Glycyrrhizae Radix et Rhizoma)	MOL004891	CHRNA7
Gancao (Glycyrrhizae Radix et Rhizoma)	MOL004891	PRKACA
Gancao (Glycyrrhizae Radix et Rhizoma)	MOL004891	RXRB
Gancao (Glycyrrhizae Radix et Rhizoma)	MOL004891	PRSS1
Gancao (Glycyrrhizae Radix et Rhizoma)	MOL004891	PIM1
Gancao (Glycyrrhizae Radix et Rhizoma)	MOL004891	CCNA2
Gancao (Glycyrrhizae Radix et Rhizoma)	MOL004891	NCOA1
Gancao (Glycyrrhizae Radix et Rhizoma)	MOL004891	CALM
Gancao (Glycyrrhizae Radix et Rhizoma)	MOL004898	ESR1
Gancao (Glycyrrhizae Radix et Rhizoma)	MOL004898	AR
Gancao (Glycyrrhizae Radix et Rhizoma)	MOL004898	PPARG
Gancao (Glycyrrhizae Radix et Rhizoma)	MOL004898	PTGS2
Gancao (Glycyrrhizae Radix et Rhizoma)	MOL004898	MAPK14
Gancao (Glycyrrhizae Radix et Rhizoma)	MOL004898	GSK3B
Gancao (Glycyrrhizae Radix et Rhizoma)	MOL004898	HSP90
Gancao (Glycyrrhizae Radix et Rhizoma)	MOL004898	CDK2
Gancao (Glycyrrhizae Radix et Rhizoma)	MOL004898	PIM1
Gancao (Glycyrrhizae Radix et Rhizoma)	MOL004898	CCNA2
Gancao (Glycyrrhizae Radix et Rhizoma)	MOL004898	NCOA2
Gancao (Glycyrrhizae Radix et Rhizoma)	MOL004898	CALM
Gancao (Glycyrrhizae Radix et Rhizoma)	MOL004903	F10
Gancao (Glycyrrhizae Radix et Rhizoma)	MOL004903	F7
Gancao (Glycyrrhizae Radix et Rhizoma)	MOL004903	CALM
Gancao (Glycyrrhizae Radix et Rhizoma)	MOL004903	PTGS2
Gancao (Glycyrrhizae Radix et Rhizoma)	MOL004903	KDR
Gancao (Glycyrrhizae Radix et Rhizoma)	MOL004903	SOD1
Gancao (Glycyrrhizae Radix et Rhizoma)	MOL004904	NOS2
Gancao (Glycyrrhizae Radix et Rhizoma)	MOL004904	F2R
Gancao (Glycyrrhizae Radix et Rhizoma)	MOL004904	ESR1
Gancao (Glycyrrhizae Radix et Rhizoma)	MOL004904	AR
Gancao (Glycyrrhizae Radix et Rhizoma)	MOL004904	PPARG
Gancao (Glycyrrhizae Radix et Rhizoma)	MOL004904	F10
Gancao (Glycyrrhizae Radix et Rhizoma)	MOL004904	PTGS2
Gancao (Glycyrrhizae Radix et Rhizoma)	MOL004904	F7
Gancao (Glycyrrhizae Radix et Rhizoma)	MOL004904	KDR
Gancao (Glycyrrhizae Radix et Rhizoma)	MOL004904	ACHE
Gancao (Glycyrrhizae Radix et Rhizoma)	MOL004904	TOP2
Gancao (Glycyrrhizae Radix et Rhizoma)	MOL004904	CDK2
Gancao (Glycyrrhizae Radix et Rhizoma)	MOL004904	PRSS1
Gancao (Glycyrrhizae Radix et Rhizoma)	MOL004904	PIM1
Gancao (Glycyrrhizae Radix et Rhizoma)	MOL004904	CCNA2
Gancao (Glycyrrhizae Radix et Rhizoma)	MOL004904	CALM
Gancao (Glycyrrhizae Radix et Rhizoma)	MOL004907	NOS2
Gancao (Glycyrrhizae Radix et Rhizoma)	MOL004907	PTGS1
Gancao (Glycyrrhizae Radix et Rhizoma)	MOL004907	ESR1
Gancao (Glycyrrhizae Radix et Rhizoma)	MOL004907	AR
Gancao (Glycyrrhizae Radix et Rhizoma)	MOL004907	PPARG
Gancao (Glycyrrhizae Radix et Rhizoma)	MOL004907	PTGS2
Gancao (Glycyrrhizae Radix et Rhizoma)	MOL004907	ESR1B
Gancao (Glycyrrhizae Radix et Rhizoma)	MOL004907	DPP4
Gancao (Glycyrrhizae Radix et Rhizoma)	MOL004907	MAPK14
Gancao (Glycyrrhizae Radix et Rhizoma)	MOL004907	GSK3B
Gancao (Glycyrrhizae Radix et Rhizoma)	MOL004907	HSP90
Gancao (Glycyrrhizae Radix et Rhizoma)	MOL004907	CDK2
Gancao (Glycyrrhizae Radix et Rhizoma)	MOL004907	PIK3CG
Gancao (Glycyrrhizae Radix et Rhizoma)	MOL004907	CHEK1
Gancao (Glycyrrhizae Radix et Rhizoma)	MOL004907	PRKACA
Gancao (Glycyrrhizae Radix et Rhizoma)	MOL004907	PRSS1
Gancao (Glycyrrhizae Radix et Rhizoma)	MOL004907	PIM1
Gancao (Glycyrrhizae Radix et Rhizoma)	MOL004907	CCNA2
Gancao (Glycyrrhizae Radix et Rhizoma)	MOL004908	NOS2
Gancao (Glycyrrhizae Radix et Rhizoma)	MOL004908	CHRM1
Gancao (Glycyrrhizae Radix et Rhizoma)	MOL004908	ESR1
Gancao (Glycyrrhizae Radix et Rhizoma)	MOL004908	AR
Gancao (Glycyrrhizae Radix et Rhizoma)	MOL004908	SCN5A
Gancao (Glycyrrhizae Radix et Rhizoma)	MOL004908	PPARG
Gancao (Glycyrrhizae Radix et Rhizoma)	MOL004908	PTGS2
Gancao (Glycyrrhizae Radix et Rhizoma)	MOL004908	RXRA
Gancao (Glycyrrhizae Radix et Rhizoma)	MOL004908	ACHE
Gancao (Glycyrrhizae Radix et Rhizoma)	MOL004908	ADRA1B
Gancao (Glycyrrhizae Radix et Rhizoma)	MOL004908	ADRB2
Gancao (Glycyrrhizae Radix et Rhizoma)	MOL004908	ESR1B
Gancao (Glycyrrhizae Radix et Rhizoma)	MOL004908	MAPK14
Gancao (Glycyrrhizae Radix et Rhizoma)	MOL004908	GSK3B
Gancao (Glycyrrhizae Radix et Rhizoma)	MOL004908	CDK2
Gancao (Glycyrrhizae Radix et Rhizoma)	MOL004908	CHEK1
Gancao (Glycyrrhizae Radix et Rhizoma)	MOL004908	PRKACA
Gancao (Glycyrrhizae Radix et Rhizoma)	MOL004908	RXRB
Gancao (Glycyrrhizae Radix et Rhizoma)	MOL004908	IGHG1
Gancao (Glycyrrhizae Radix et Rhizoma)	MOL004908	PRSS1
Gancao (Glycyrrhizae Radix et Rhizoma)	MOL004908	PIM1
Gancao (Glycyrrhizae Radix et Rhizoma)	MOL004908	CCNA2
Gancao (Glycyrrhizae Radix et Rhizoma)	MOL004908	NCOA2
Gancao (Glycyrrhizae Radix et Rhizoma)	MOL004908	NCOA1
Gancao (Glycyrrhizae Radix et Rhizoma)	MOL004908	CALM
Gancao (Glycyrrhizae Radix et Rhizoma)	MOL004910	NOS2
Gancao (Glycyrrhizae Radix et Rhizoma)	MOL004910	PTGS1
Gancao (Glycyrrhizae Radix et Rhizoma)	MOL004910	ESR1
Gancao (Glycyrrhizae Radix et Rhizoma)	MOL004910	SCN5A
Gancao (Glycyrrhizae Radix et Rhizoma)	MOL004910	F10
Gancao (Glycyrrhizae Radix et Rhizoma)	MOL004910	PTGS2
Gancao (Glycyrrhizae Radix et Rhizoma)	MOL004910	NOS3
Gancao (Glycyrrhizae Radix et Rhizoma)	MOL004910	PDE3A
Gancao (Glycyrrhizae Radix et Rhizoma)	MOL004910	HSP90
Gancao (Glycyrrhizae Radix et Rhizoma)	MOL004910	PRKACA
Gancao (Glycyrrhizae Radix et Rhizoma)	MOL004910	CALM
Gancao (Glycyrrhizae Radix et Rhizoma)	MOL004911	NOS2
Gancao (Glycyrrhizae Radix et Rhizoma)	MOL004911	PTGS1
Gancao (Glycyrrhizae Radix et Rhizoma)	MOL004911	ESR1
Gancao (Glycyrrhizae Radix et Rhizoma)	MOL004911	AR
Gancao (Glycyrrhizae Radix et Rhizoma)	MOL004911	SCN5A
Gancao (Glycyrrhizae Radix et Rhizoma)	MOL004911	PPARG
Gancao (Glycyrrhizae Radix et Rhizoma)	MOL004911	F10
Gancao (Glycyrrhizae Radix et Rhizoma)	MOL004911	PTGS2
Gancao (Glycyrrhizae Radix et Rhizoma)	MOL004911	RXRA
Gancao (Glycyrrhizae Radix et Rhizoma)	MOL004911	ADRB2
Gancao (Glycyrrhizae Radix et Rhizoma)	MOL004911	ESR1B
Gancao (Glycyrrhizae Radix et Rhizoma)	MOL004911	MAPK14
Gancao (Glycyrrhizae Radix et Rhizoma)	MOL004911	GSK3B
Gancao (Glycyrrhizae Radix et Rhizoma)	MOL004911	HSP90
Gancao (Glycyrrhizae Radix et Rhizoma)	MOL004911	CDK2
Gancao (Glycyrrhizae Radix et Rhizoma)	MOL004911	PRSS1
Gancao (Glycyrrhizae Radix et Rhizoma)	MOL004911	PIM1
Gancao (Glycyrrhizae Radix et Rhizoma)	MOL004911	NCOA2
Gancao (Glycyrrhizae Radix et Rhizoma)	MOL004911	CALM
Gancao (Glycyrrhizae Radix et Rhizoma)	MOL004912	NOS2
Gancao (Glycyrrhizae Radix et Rhizoma)	MOL004912	PTGS1
Gancao (Glycyrrhizae Radix et Rhizoma)	MOL004912	F2R
Gancao (Glycyrrhizae Radix et Rhizoma)	MOL004912	ESR1
Gancao (Glycyrrhizae Radix et Rhizoma)	MOL004912	AR
Gancao (Glycyrrhizae Radix et Rhizoma)	MOL004912	SCN5A
Gancao (Glycyrrhizae Radix et Rhizoma)	MOL004912	PPARG
Gancao (Glycyrrhizae Radix et Rhizoma)	MOL004912	F10
Gancao (Glycyrrhizae Radix et Rhizoma)	MOL004912	PTGS2
Gancao (Glycyrrhizae Radix et Rhizoma)	MOL004912	RXRA
Gancao (Glycyrrhizae Radix et Rhizoma)	MOL004912	ACHE
Gancao (Glycyrrhizae Radix et Rhizoma)	MOL004912	ESR1B
Gancao (Glycyrrhizae Radix et Rhizoma)	MOL004912	DPP4
Gancao (Glycyrrhizae Radix et Rhizoma)	MOL004912	MAPK14
Gancao (Glycyrrhizae Radix et Rhizoma)	MOL004912	GSK3B
Gancao (Glycyrrhizae Radix et Rhizoma)	MOL004912	CDK2
Gancao (Glycyrrhizae Radix et Rhizoma)	MOL004912	CHEK1
Gancao (Glycyrrhizae Radix et Rhizoma)	MOL004912	PRSS1
Gancao (Glycyrrhizae Radix et Rhizoma)	MOL004912	PIM1
Gancao (Glycyrrhizae Radix et Rhizoma)	MOL004912	CCNA2
Gancao (Glycyrrhizae Radix et Rhizoma)	MOL004912	CALM
Gancao (Glycyrrhizae Radix et Rhizoma)	MOL004913	ESR1
Gancao (Glycyrrhizae Radix et Rhizoma)	MOL004913	PPARG
Gancao (Glycyrrhizae Radix et Rhizoma)	MOL004913	ESR1B
Gancao (Glycyrrhizae Radix et Rhizoma)	MOL004913	MAPK14
Gancao (Glycyrrhizae Radix et Rhizoma)	MOL004913	GSK3B
Gancao (Glycyrrhizae Radix et Rhizoma)	MOL004913	HSP90
Gancao (Glycyrrhizae Radix et Rhizoma)	MOL004913	CDK2
Gancao (Glycyrrhizae Radix et Rhizoma)	MOL004913	CHEK1
Gancao (Glycyrrhizae Radix et Rhizoma)	MOL004913	PRKACA
Gancao (Glycyrrhizae Radix et Rhizoma)	MOL004913	CCNA2
Gancao (Glycyrrhizae Radix et Rhizoma)	MOL004914	ESR1
Gancao (Glycyrrhizae Radix et Rhizoma)	MOL004914	AR
Gancao (Glycyrrhizae Radix et Rhizoma)	MOL004914	PPARG
Gancao (Glycyrrhizae Radix et Rhizoma)	MOL004914	MAPK14
Gancao (Glycyrrhizae Radix et Rhizoma)	MOL004914	GSK3B
Gancao (Glycyrrhizae Radix et Rhizoma)	MOL004914	HSP90
Gancao (Glycyrrhizae Radix et Rhizoma)	MOL004914	CDK2
Gancao (Glycyrrhizae Radix et Rhizoma)	MOL004914	CHEK1
Gancao (Glycyrrhizae Radix et Rhizoma)	MOL004914	PRKACA
Gancao (Glycyrrhizae Radix et Rhizoma)	MOL004915	NOS2
Gancao (Glycyrrhizae Radix et Rhizoma)	MOL004915	F2R
Gancao (Glycyrrhizae Radix et Rhizoma)	MOL004915	ESR1
Gancao (Glycyrrhizae Radix et Rhizoma)	MOL004915	AR
Gancao (Glycyrrhizae Radix et Rhizoma)	MOL004915	SCN5A
Gancao (Glycyrrhizae Radix et Rhizoma)	MOL004915	PPARG
Gancao (Glycyrrhizae Radix et Rhizoma)	MOL004915	F10
Gancao (Glycyrrhizae Radix et Rhizoma)	MOL004915	PTGS2
Gancao (Glycyrrhizae Radix et Rhizoma)	MOL004915	ESR1B
Gancao (Glycyrrhizae Radix et Rhizoma)	MOL004915	DPP4
Gancao (Glycyrrhizae Radix et Rhizoma)	MOL004915	MAPK14
Gancao (Glycyrrhizae Radix et Rhizoma)	MOL004915	GSK3B
Gancao (Glycyrrhizae Radix et Rhizoma)	MOL004915	HSP90
Gancao (Glycyrrhizae Radix et Rhizoma)	MOL004915	CDK2
Gancao (Glycyrrhizae Radix et Rhizoma)	MOL004915	CHEK1
Gancao (Glycyrrhizae Radix et Rhizoma)	MOL004915	PRSS1
Gancao (Glycyrrhizae Radix et Rhizoma)	MOL004915	PIM1
Gancao (Glycyrrhizae Radix et Rhizoma)	MOL004915	CCNA2
Gancao (Glycyrrhizae Radix et Rhizoma)	MOL004915	CALM
Gancao (Glycyrrhizae Radix et Rhizoma)	MOL004924	PTGS2
Gancao (Glycyrrhizae Radix et Rhizoma)	MOL004924	ACHE
Gancao (Glycyrrhizae Radix et Rhizoma)	MOL004935	ESR1
Gancao (Glycyrrhizae Radix et Rhizoma)	MOL004935	F10
Gancao (Glycyrrhizae Radix et Rhizoma)	MOL004935	PTGS2
Gancao (Glycyrrhizae Radix et Rhizoma)	MOL004935	KDR
Gancao (Glycyrrhizae Radix et Rhizoma)	MOL004935	HSP90
Gancao (Glycyrrhizae Radix et Rhizoma)	MOL004935	CALM
Gancao (Glycyrrhizae Radix et Rhizoma)	MOL004941	PTGS1
Gancao (Glycyrrhizae Radix et Rhizoma)	MOL004941	ESR1
Gancao (Glycyrrhizae Radix et Rhizoma)	MOL004941	PTGS2
Gancao (Glycyrrhizae Radix et Rhizoma)	MOL004941	RXRA
Gancao (Glycyrrhizae Radix et Rhizoma)	MOL004941	PDE3A
Gancao (Glycyrrhizae Radix et Rhizoma)	MOL004941	ADRB2
Gancao (Glycyrrhizae Radix et Rhizoma)	MOL004941	HSP90
Gancao (Glycyrrhizae Radix et Rhizoma)	MOL004941	PIK3CG
Gancao (Glycyrrhizae Radix et Rhizoma)	MOL004941	MBLAC2
Gancao (Glycyrrhizae Radix et Rhizoma)	MOL004941	MAOB
Gancao (Glycyrrhizae Radix et Rhizoma)	MOL004941	PRKACA
Gancao (Glycyrrhizae Radix et Rhizoma)	MOL004941	PKIA
Gancao (Glycyrrhizae Radix et Rhizoma)	MOL004941	CALM
Gancao (Glycyrrhizae Radix et Rhizoma)	MOL004941	GABRA1
Gancao (Glycyrrhizae Radix et Rhizoma)	MOL004941	SLC6A4
Gancao (Glycyrrhizae Radix et Rhizoma)	MOL004945	NOS2
Gancao (Glycyrrhizae Radix et Rhizoma)	MOL004945	PTGS1
Gancao (Glycyrrhizae Radix et Rhizoma)	MOL004945	ESR1
Gancao (Glycyrrhizae Radix et Rhizoma)	MOL004945	SCN5A
Gancao (Glycyrrhizae Radix et Rhizoma)	MOL004945	F10
Gancao (Glycyrrhizae Radix et Rhizoma)	MOL004945	PTGS2
Gancao (Glycyrrhizae Radix et Rhizoma)	MOL004945	PDE3A
Gancao (Glycyrrhizae Radix et Rhizoma)	MOL004945	ADRA1B
Gancao (Glycyrrhizae Radix et Rhizoma)	MOL004945	ADRB2
Gancao (Glycyrrhizae Radix et Rhizoma)	MOL004945	ESR1B
Gancao (Glycyrrhizae Radix et Rhizoma)	MOL004945	HSP90
Gancao (Glycyrrhizae Radix et Rhizoma)	MOL004945	CALM
Gancao (Glycyrrhizae Radix et Rhizoma)	MOL004948	NOS2
Gancao (Glycyrrhizae Radix et Rhizoma)	MOL004948	ESR1
Gancao (Glycyrrhizae Radix et Rhizoma)	MOL004948	AR
Gancao (Glycyrrhizae Radix et Rhizoma)	MOL004948	PTGS2
Gancao (Glycyrrhizae Radix et Rhizoma)	MOL004948	DPP4
Gancao (Glycyrrhizae Radix et Rhizoma)	MOL004948	GSK3B
Gancao (Glycyrrhizae Radix et Rhizoma)	MOL004948	PIM1
Gancao (Glycyrrhizae Radix et Rhizoma)	MOL004949	NOS2
Gancao (Glycyrrhizae Radix et Rhizoma)	MOL004949	F2R
Gancao (Glycyrrhizae Radix et Rhizoma)	MOL004949	ESR1
Gancao (Glycyrrhizae Radix et Rhizoma)	MOL004949	AR
Gancao (Glycyrrhizae Radix et Rhizoma)	MOL004949	PPARG
Gancao (Glycyrrhizae Radix et Rhizoma)	MOL004949	F10
Gancao (Glycyrrhizae Radix et Rhizoma)	MOL004949	PTGS2
Gancao (Glycyrrhizae Radix et Rhizoma)	MOL004949	GSK3B
Gancao (Glycyrrhizae Radix et Rhizoma)	MOL004949	HSP90
Gancao (Glycyrrhizae Radix et Rhizoma)	MOL004949	CDK2
Gancao (Glycyrrhizae Radix et Rhizoma)	MOL004949	PRSS1
Gancao (Glycyrrhizae Radix et Rhizoma)	MOL004949	PIM1
Gancao (Glycyrrhizae Radix et Rhizoma)	MOL004949	CCNA2
Gancao (Glycyrrhizae Radix et Rhizoma)	MOL004949	NCOA2
Gancao (Glycyrrhizae Radix et Rhizoma)	MOL004949	CALM
Gancao (Glycyrrhizae Radix et Rhizoma)	MOL004957	NOS2
Gancao (Glycyrrhizae Radix et Rhizoma)	MOL004957	PTGS1
Gancao (Glycyrrhizae Radix et Rhizoma)	MOL004957	CHRM1
Gancao (Glycyrrhizae Radix et Rhizoma)	MOL004957	ESR1
Gancao (Glycyrrhizae Radix et Rhizoma)	MOL004957	AR
Gancao (Glycyrrhizae Radix et Rhizoma)	MOL004957	SCN5A
Gancao (Glycyrrhizae Radix et Rhizoma)	MOL004957	PPARG
Gancao (Glycyrrhizae Radix et Rhizoma)	MOL004957	PTGS2
Gancao (Glycyrrhizae Radix et Rhizoma)	MOL004957	RXRA
Gancao (Glycyrrhizae Radix et Rhizoma)	MOL004957	PDE3A
Gancao (Glycyrrhizae Radix et Rhizoma)	MOL004957	SLC6A3
Gancao (Glycyrrhizae Radix et Rhizoma)	MOL004957	ADRB2
Gancao (Glycyrrhizae Radix et Rhizoma)	MOL004957	SLC6A4
Gancao (Glycyrrhizae Radix et Rhizoma)	MOL004957	ESR1B
Gancao (Glycyrrhizae Radix et Rhizoma)	MOL004957	DPP4
Gancao (Glycyrrhizae Radix et Rhizoma)	MOL004957	MAPK14
Gancao (Glycyrrhizae Radix et Rhizoma)	MOL004957	GSK3B
Gancao (Glycyrrhizae Radix et Rhizoma)	MOL004957	CDK2
Gancao (Glycyrrhizae Radix et Rhizoma)	MOL004957	MAOB
Gancao (Glycyrrhizae Radix et Rhizoma)	MOL004957	CHEK1
Gancao (Glycyrrhizae Radix et Rhizoma)	MOL004957	PRKACA
Gancao (Glycyrrhizae Radix et Rhizoma)	MOL004957	IGHG1
Gancao (Glycyrrhizae Radix et Rhizoma)	MOL004957	PRSS1
Gancao (Glycyrrhizae Radix et Rhizoma)	MOL004957	PIM1
Gancao (Glycyrrhizae Radix et Rhizoma)	MOL004957	CCNA2
Gancao (Glycyrrhizae Radix et Rhizoma)	MOL004957	PKIA
Gancao (Glycyrrhizae Radix et Rhizoma)	MOL004957	CALM
Gancao (Glycyrrhizae Radix et Rhizoma)	MOL004959	NOS2
Gancao (Glycyrrhizae Radix et Rhizoma)	MOL004959	PTGS1
Gancao (Glycyrrhizae Radix et Rhizoma)	MOL004959	F2R
Gancao (Glycyrrhizae Radix et Rhizoma)	MOL004959	KCNC2
Gancao (Glycyrrhizae Radix et Rhizoma)	MOL004959	ESR1
Gancao (Glycyrrhizae Radix et Rhizoma)	MOL004959	AR
Gancao (Glycyrrhizae Radix et Rhizoma)	MOL004959	SCN5A
Gancao (Glycyrrhizae Radix et Rhizoma)	MOL004959	PPARG
Gancao (Glycyrrhizae Radix et Rhizoma)	MOL004959	F10
Gancao (Glycyrrhizae Radix et Rhizoma)	MOL004959	PTGS2
Gancao (Glycyrrhizae Radix et Rhizoma)	MOL004959	NOS3
Gancao (Glycyrrhizae Radix et Rhizoma)	MOL004959	KDR
Gancao (Glycyrrhizae Radix et Rhizoma)	MOL004959	RXRA
Gancao (Glycyrrhizae Radix et Rhizoma)	MOL004959	ADRA1B
Gancao (Glycyrrhizae Radix et Rhizoma)	MOL004959	ADRB2
Gancao (Glycyrrhizae Radix et Rhizoma)	MOL004959	ADRA1D
Gancao (Glycyrrhizae Radix et Rhizoma)	MOL004959	TOP2
Gancao (Glycyrrhizae Radix et Rhizoma)	MOL004959	ESR1B
Gancao (Glycyrrhizae Radix et Rhizoma)	MOL004959	MAPK14
Gancao (Glycyrrhizae Radix et Rhizoma)	MOL004959	GSK3B
Gancao (Glycyrrhizae Radix et Rhizoma)	MOL004959	HSP90
Gancao (Glycyrrhizae Radix et Rhizoma)	MOL004959	CDK2
Gancao (Glycyrrhizae Radix et Rhizoma)	MOL004959	PIK3CG
Gancao (Glycyrrhizae Radix et Rhizoma)	MOL004959	PRSS1
Gancao (Glycyrrhizae Radix et Rhizoma)	MOL004959	PIM1
Gancao (Glycyrrhizae Radix et Rhizoma)	MOL004959	CCNA2
Gancao (Glycyrrhizae Radix et Rhizoma)	MOL004959	NCOA2
Gancao (Glycyrrhizae Radix et Rhizoma)	MOL004959	NCOA1
Gancao (Glycyrrhizae Radix et Rhizoma)	MOL004959	CALM
Gancao (Glycyrrhizae Radix et Rhizoma)	MOL004961	NOS2
Gancao (Glycyrrhizae Radix et Rhizoma)	MOL004961	PTGS1
Gancao (Glycyrrhizae Radix et Rhizoma)	MOL004961	ESR1
Gancao (Glycyrrhizae Radix et Rhizoma)	MOL004961	AR
Gancao (Glycyrrhizae Radix et Rhizoma)	MOL004961	SCN5A
Gancao (Glycyrrhizae Radix et Rhizoma)	MOL004961	PPARG
Gancao (Glycyrrhizae Radix et Rhizoma)	MOL004961	PTGS2
Gancao (Glycyrrhizae Radix et Rhizoma)	MOL004961	PTPN1
Gancao (Glycyrrhizae Radix et Rhizoma)	MOL004961	ESR1B
Gancao (Glycyrrhizae Radix et Rhizoma)	MOL004961	DPP4
Gancao (Glycyrrhizae Radix et Rhizoma)	MOL004961	MAPK14
Gancao (Glycyrrhizae Radix et Rhizoma)	MOL004961	GSK3B
Gancao (Glycyrrhizae Radix et Rhizoma)	MOL004961	HSP90
Gancao (Glycyrrhizae Radix et Rhizoma)	MOL004961	CDK2
Gancao (Glycyrrhizae Radix et Rhizoma)	MOL004961	PRSS1
Gancao (Glycyrrhizae Radix et Rhizoma)	MOL004961	NCOA2
Gancao (Glycyrrhizae Radix et Rhizoma)	MOL004961	CALM
Gancao (Glycyrrhizae Radix et Rhizoma)	MOL004966	NOS2
Gancao (Glycyrrhizae Radix et Rhizoma)	MOL004966	PTGS1
Gancao (Glycyrrhizae Radix et Rhizoma)	MOL004966	KCNC2
Gancao (Glycyrrhizae Radix et Rhizoma)	MOL004966	ESR1
Gancao (Glycyrrhizae Radix et Rhizoma)	MOL004966	AR
Gancao (Glycyrrhizae Radix et Rhizoma)	MOL004966	SCN5A
Gancao (Glycyrrhizae Radix et Rhizoma)	MOL004966	PPARG
Gancao (Glycyrrhizae Radix et Rhizoma)	MOL004966	F10
Gancao (Glycyrrhizae Radix et Rhizoma)	MOL004966	PTGS2
Gancao (Glycyrrhizae Radix et Rhizoma)	MOL004966	F7
Gancao (Glycyrrhizae Radix et Rhizoma)	MOL004966	KDR
Gancao (Glycyrrhizae Radix et Rhizoma)	MOL004966	ADRA1B
Gancao (Glycyrrhizae Radix et Rhizoma)	MOL004966	ADRB2
Gancao (Glycyrrhizae Radix et Rhizoma)	MOL004966	TOP2
Gancao (Glycyrrhizae Radix et Rhizoma)	MOL004966	ESR1B
Gancao (Glycyrrhizae Radix et Rhizoma)	MOL004966	MAPK14
Gancao (Glycyrrhizae Radix et Rhizoma)	MOL004966	GSK3B
Gancao (Glycyrrhizae Radix et Rhizoma)	MOL004966	HSP90
Gancao (Glycyrrhizae Radix et Rhizoma)	MOL004966	CDK2
Gancao (Glycyrrhizae Radix et Rhizoma)	MOL004966	CHEK1
Gancao (Glycyrrhizae Radix et Rhizoma)	MOL004966	PRKACA
Gancao (Glycyrrhizae Radix et Rhizoma)	MOL004966	PRSS1
Gancao (Glycyrrhizae Radix et Rhizoma)	MOL004966	PIM1
Gancao (Glycyrrhizae Radix et Rhizoma)	MOL004966	CCNA2
Gancao (Glycyrrhizae Radix et Rhizoma)	MOL004966	NCOA2
Gancao (Glycyrrhizae Radix et Rhizoma)	MOL004966	NCOA1
Gancao (Glycyrrhizae Radix et Rhizoma)	MOL004966	KCNMA1
Gancao (Glycyrrhizae Radix et Rhizoma)	MOL004966	CALM
Gancao (Glycyrrhizae Radix et Rhizoma)	MOL000497	NOS2
Gancao (Glycyrrhizae Radix et Rhizoma)	MOL000497	PTGS1
Gancao (Glycyrrhizae Radix et Rhizoma)	MOL000497	CHRM1
Gancao (Glycyrrhizae Radix et Rhizoma)	MOL000497	ESR1
Gancao (Glycyrrhizae Radix et Rhizoma)	MOL000497	AR
Gancao (Glycyrrhizae Radix et Rhizoma)	MOL000497	SCN5A
Gancao (Glycyrrhizae Radix et Rhizoma)	MOL000497	PPARG
Gancao (Glycyrrhizae Radix et Rhizoma)	MOL000497	F10
Gancao (Glycyrrhizae Radix et Rhizoma)	MOL000497	PTGS2
Gancao (Glycyrrhizae Radix et Rhizoma)	MOL000497	CA2
Gancao (Glycyrrhizae Radix et Rhizoma)	MOL000497	ADRA1B
Gancao (Glycyrrhizae Radix et Rhizoma)	MOL000497	SLC6A3
Gancao (Glycyrrhizae Radix et Rhizoma)	MOL000497	ESR1B
Gancao (Glycyrrhizae Radix et Rhizoma)	MOL000497	MAPK14
Gancao (Glycyrrhizae Radix et Rhizoma)	MOL000497	GSK3B
Gancao (Glycyrrhizae Radix et Rhizoma)	MOL000497	HSP90
Gancao (Glycyrrhizae Radix et Rhizoma)	MOL000497	CDK2
Gancao (Glycyrrhizae Radix et Rhizoma)	MOL000497	CHEK1
Gancao (Glycyrrhizae Radix et Rhizoma)	MOL000497	PIM1
Gancao (Glycyrrhizae Radix et Rhizoma)	MOL000497	CCNA2
Gancao (Glycyrrhizae Radix et Rhizoma)	MOL000497	CALM
Gancao (Glycyrrhizae Radix et Rhizoma)	MOL000497	ADRB2
Gancao (Glycyrrhizae Radix et Rhizoma)	MOL000497	NCOA2
Gancao (Glycyrrhizae Radix et Rhizoma)	MOL000497	RELA
Gancao (Glycyrrhizae Radix et Rhizoma)	MOL000497	STAT3
Gancao (Glycyrrhizae Radix et Rhizoma)	MOL000497	CCND1
Gancao (Glycyrrhizae Radix et Rhizoma)	MOL000497	BCL2
Gancao (Glycyrrhizae Radix et Rhizoma)	MOL000497	EIF6
Gancao (Glycyrrhizae Radix et Rhizoma)	MOL000497	MAPK1
Gancao (Glycyrrhizae Radix et Rhizoma)	MOL000497	RB1
Gancao (Glycyrrhizae Radix et Rhizoma)	MOL000497	CDK4
Gancao (Glycyrrhizae Radix et Rhizoma)	MOL000497	FOSL2
Gancao (Glycyrrhizae Radix et Rhizoma)	MOL004974	NOS2
Gancao (Glycyrrhizae Radix et Rhizoma)	MOL004974	PTGS1
Gancao (Glycyrrhizae Radix et Rhizoma)	MOL004974	KCNC2
Gancao (Glycyrrhizae Radix et Rhizoma)	MOL004974	ESR1
Gancao (Glycyrrhizae Radix et Rhizoma)	MOL004974	AR
Gancao (Glycyrrhizae Radix et Rhizoma)	MOL004974	SCN5A
Gancao (Glycyrrhizae Radix et Rhizoma)	MOL004974	PPARG
Gancao (Glycyrrhizae Radix et Rhizoma)	MOL004974	F10
Gancao (Glycyrrhizae Radix et Rhizoma)	MOL004974	PTGS2
Gancao (Glycyrrhizae Radix et Rhizoma)	MOL004974	F7
Gancao (Glycyrrhizae Radix et Rhizoma)	MOL004974	RXRA
Gancao (Glycyrrhizae Radix et Rhizoma)	MOL004974	ACHE
Gancao (Glycyrrhizae Radix et Rhizoma)	MOL004974	ADRA1B
Gancao (Glycyrrhizae Radix et Rhizoma)	MOL004974	ADRB2
Gancao (Glycyrrhizae Radix et Rhizoma)	MOL004974	TOP2
Gancao (Glycyrrhizae Radix et Rhizoma)	MOL004974	ESR1B
Gancao (Glycyrrhizae Radix et Rhizoma)	MOL004974	MAPK14
Gancao (Glycyrrhizae Radix et Rhizoma)	MOL004974	GSK3B
Gancao (Glycyrrhizae Radix et Rhizoma)	MOL004974	HSP90
Gancao (Glycyrrhizae Radix et Rhizoma)	MOL004974	CDK2
Gancao (Glycyrrhizae Radix et Rhizoma)	MOL004974	CHEK1
Gancao (Glycyrrhizae Radix et Rhizoma)	MOL004974	PRSS1
Gancao (Glycyrrhizae Radix et Rhizoma)	MOL004974	PIM1
Gancao (Glycyrrhizae Radix et Rhizoma)	MOL004974	CCNA2
Gancao (Glycyrrhizae Radix et Rhizoma)	MOL004974	NCOA2
Gancao (Glycyrrhizae Radix et Rhizoma)	MOL004974	NCOA1
Gancao (Glycyrrhizae Radix et Rhizoma)	MOL004974	KCNMA1
Gancao (Glycyrrhizae Radix et Rhizoma)	MOL004974	CALM
Gancao (Glycyrrhizae Radix et Rhizoma)	MOL004978	NOS2
Gancao (Glycyrrhizae Radix et Rhizoma)	MOL004978	PTGS1
Gancao (Glycyrrhizae Radix et Rhizoma)	MOL004978	CHRM3
Gancao (Glycyrrhizae Radix et Rhizoma)	MOL004978	KCNC2
Gancao (Glycyrrhizae Radix et Rhizoma)	MOL004978	CHRM1
Gancao (Glycyrrhizae Radix et Rhizoma)	MOL004978	ESR1
Gancao (Glycyrrhizae Radix et Rhizoma)	MOL004978	AR
Gancao (Glycyrrhizae Radix et Rhizoma)	MOL004978	SCN5A
Gancao (Glycyrrhizae Radix et Rhizoma)	MOL004978	PPARG
Gancao (Glycyrrhizae Radix et Rhizoma)	MOL004978	F10
Gancao (Glycyrrhizae Radix et Rhizoma)	MOL004978	PTGS2
Gancao (Glycyrrhizae Radix et Rhizoma)	MOL004978	NOS3
Gancao (Glycyrrhizae Radix et Rhizoma)	MOL004978	RXRA
Gancao (Glycyrrhizae Radix et Rhizoma)	MOL004978	ACHE
Gancao (Glycyrrhizae Radix et Rhizoma)	MOL004978	ADRA1B
Gancao (Glycyrrhizae Radix et Rhizoma)	MOL004978	SLC6A3
Gancao (Glycyrrhizae Radix et Rhizoma)	MOL004978	ADRB2
Gancao (Glycyrrhizae Radix et Rhizoma)	MOL004978	ESR1B
Gancao (Glycyrrhizae Radix et Rhizoma)	MOL004978	MAPK14
Gancao (Glycyrrhizae Radix et Rhizoma)	MOL004978	GSK3B
Gancao (Glycyrrhizae Radix et Rhizoma)	MOL004978	CDK2
Gancao (Glycyrrhizae Radix et Rhizoma)	MOL004978	CHEK1
Gancao (Glycyrrhizae Radix et Rhizoma)	MOL004978	PRKACA
Gancao (Glycyrrhizae Radix et Rhizoma)	MOL004978	RXRB
Gancao (Glycyrrhizae Radix et Rhizoma)	MOL004978	PRSS1
Gancao (Glycyrrhizae Radix et Rhizoma)	MOL004978	PIM1
Gancao (Glycyrrhizae Radix et Rhizoma)	MOL004978	CCNA2
Gancao (Glycyrrhizae Radix et Rhizoma)	MOL004978	NCOA2
Gancao (Glycyrrhizae Radix et Rhizoma)	MOL004978	NCOA1
Gancao (Glycyrrhizae Radix et Rhizoma)	MOL004978	KCNMA1
Gancao (Glycyrrhizae Radix et Rhizoma)	MOL004978	CALM
Gancao (Glycyrrhizae Radix et Rhizoma)	MOL004980	F2R
Gancao (Glycyrrhizae Radix et Rhizoma)	MOL004980	ESR1
Gancao (Glycyrrhizae Radix et Rhizoma)	MOL004980	AR
Gancao (Glycyrrhizae Radix et Rhizoma)	MOL004980	PPARG
Gancao (Glycyrrhizae Radix et Rhizoma)	MOL004980	F10
Gancao (Glycyrrhizae Radix et Rhizoma)	MOL004980	PTGS2
Gancao (Glycyrrhizae Radix et Rhizoma)	MOL004980	ADRB2
Gancao (Glycyrrhizae Radix et Rhizoma)	MOL004980	DPP4
Gancao (Glycyrrhizae Radix et Rhizoma)	MOL004980	HSP90
Gancao (Glycyrrhizae Radix et Rhizoma)	MOL004980	PRSS1
Gancao (Glycyrrhizae Radix et Rhizoma)	MOL004980	PIM1
Gancao (Glycyrrhizae Radix et Rhizoma)	MOL004980	NCOA2
Gancao (Glycyrrhizae Radix et Rhizoma)	MOL004980	CALM
Gancao (Glycyrrhizae Radix et Rhizoma)	MOL004980	PTGS1
Gancao (Glycyrrhizae Radix et Rhizoma)	MOL004980	SCN5A
Gancao (Glycyrrhizae Radix et Rhizoma)	MOL004985	NCOA2
Gancao (Glycyrrhizae Radix et Rhizoma)	MOL004988	ESR1
Gancao (Glycyrrhizae Radix et Rhizoma)	MOL004988	AR
Gancao (Glycyrrhizae Radix et Rhizoma)	MOL004988	F10
Gancao (Glycyrrhizae Radix et Rhizoma)	MOL004988	PTGS2
Gancao (Glycyrrhizae Radix et Rhizoma)	MOL004988	ESR1B
Gancao (Glycyrrhizae Radix et Rhizoma)	MOL004988	PIM1
Gancao (Glycyrrhizae Radix et Rhizoma)	MOL004988	NCOA2
Gancao (Glycyrrhizae Radix et Rhizoma)	MOL004988	CALM
Gancao (Glycyrrhizae Radix et Rhizoma)	MOL004989	NOS2
Gancao (Glycyrrhizae Radix et Rhizoma)	MOL004989	ESR1
Gancao (Glycyrrhizae Radix et Rhizoma)	MOL004989	SCN5A
Gancao (Glycyrrhizae Radix et Rhizoma)	MOL004989	F10
Gancao (Glycyrrhizae Radix et Rhizoma)	MOL004989	PTGS2
Gancao (Glycyrrhizae Radix et Rhizoma)	MOL004989	F7
Gancao (Glycyrrhizae Radix et Rhizoma)	MOL004989	HSP90
Gancao (Glycyrrhizae Radix et Rhizoma)	MOL004989	CALM
Gancao (Glycyrrhizae Radix et Rhizoma)	MOL004990	NOS2
Gancao (Glycyrrhizae Radix et Rhizoma)	MOL004990	PTGS1
Gancao (Glycyrrhizae Radix et Rhizoma)	MOL004990	ESR1
Gancao (Glycyrrhizae Radix et Rhizoma)	MOL004990	AR
Gancao (Glycyrrhizae Radix et Rhizoma)	MOL004990	PPARG
Gancao (Glycyrrhizae Radix et Rhizoma)	MOL004990	PTGS2
Gancao (Glycyrrhizae Radix et Rhizoma)	MOL004990	ESR1B
Gancao (Glycyrrhizae Radix et Rhizoma)	MOL004990	DPP4
Gancao (Glycyrrhizae Radix et Rhizoma)	MOL004990	MAPK14
Gancao (Glycyrrhizae Radix et Rhizoma)	MOL004990	GSK3B
Gancao (Glycyrrhizae Radix et Rhizoma)	MOL004990	HSP90
Gancao (Glycyrrhizae Radix et Rhizoma)	MOL004990	CDK2
Gancao (Glycyrrhizae Radix et Rhizoma)	MOL004990	CHEK1
Gancao (Glycyrrhizae Radix et Rhizoma)	MOL004990	PRKACA
Gancao (Glycyrrhizae Radix et Rhizoma)	MOL004990	PIM1
Gancao (Glycyrrhizae Radix et Rhizoma)	MOL004991	NOS2
Gancao (Glycyrrhizae Radix et Rhizoma)	MOL004991	PTGS1
Gancao (Glycyrrhizae Radix et Rhizoma)	MOL004991	F2R
Gancao (Glycyrrhizae Radix et Rhizoma)	MOL004991	ESR1
Gancao (Glycyrrhizae Radix et Rhizoma)	MOL004991	AR
Gancao (Glycyrrhizae Radix et Rhizoma)	MOL004991	SCN5A
Gancao (Glycyrrhizae Radix et Rhizoma)	MOL004991	PPARG
Gancao (Glycyrrhizae Radix et Rhizoma)	MOL004991	PTGS2
Gancao (Glycyrrhizae Radix et Rhizoma)	MOL004991	NOS3
Gancao (Glycyrrhizae Radix et Rhizoma)	MOL004991	RXRA
Gancao (Glycyrrhizae Radix et Rhizoma)	MOL004991	ACHE
Gancao (Glycyrrhizae Radix et Rhizoma)	MOL004991	PDE3A
Gancao (Glycyrrhizae Radix et Rhizoma)	MOL004991	ADRA1B
Gancao (Glycyrrhizae Radix et Rhizoma)	MOL004991	ADRB2
Gancao (Glycyrrhizae Radix et Rhizoma)	MOL004991	ADRA1D
Gancao (Glycyrrhizae Radix et Rhizoma)	MOL004991	GABRA1
Gancao (Glycyrrhizae Radix et Rhizoma)	MOL004991	DPP4
Gancao (Glycyrrhizae Radix et Rhizoma)	MOL004991	MAPK14
Gancao (Glycyrrhizae Radix et Rhizoma)	MOL004991	GSK3B
Gancao (Glycyrrhizae Radix et Rhizoma)	MOL004991	HSP90
Gancao (Glycyrrhizae Radix et Rhizoma)	MOL004991	CDK2
Gancao (Glycyrrhizae Radix et Rhizoma)	MOL004991	CHEK1
Gancao (Glycyrrhizae Radix et Rhizoma)	MOL004991	PRSS1
Gancao (Glycyrrhizae Radix et Rhizoma)	MOL004991	NCOA2
Gancao (Glycyrrhizae Radix et Rhizoma)	MOL004991	CALM
Gancao (Glycyrrhizae Radix et Rhizoma)	MOL004993	ESR1
Gancao (Glycyrrhizae Radix et Rhizoma)	MOL004993	SCN5A
Gancao (Glycyrrhizae Radix et Rhizoma)	MOL004993	F10
Gancao (Glycyrrhizae Radix et Rhizoma)	MOL004993	PTGS2
Gancao (Glycyrrhizae Radix et Rhizoma)	MOL004993	F7
Gancao (Glycyrrhizae Radix et Rhizoma)	MOL004993	HSP90
Gancao (Glycyrrhizae Radix et Rhizoma)	MOL004993	NCOA1
Gancao (Glycyrrhizae Radix et Rhizoma)	MOL004993	CALM
Gancao (Glycyrrhizae Radix et Rhizoma)	MOL004996	NCOA2
Gancao (Glycyrrhizae Radix et Rhizoma)	MOL000500	NOS2
Gancao (Glycyrrhizae Radix et Rhizoma)	MOL000500	PTGS1
Gancao (Glycyrrhizae Radix et Rhizoma)	MOL000500	CHRM1
Gancao (Glycyrrhizae Radix et Rhizoma)	MOL000500	ESR1
Gancao (Glycyrrhizae Radix et Rhizoma)	MOL000500	AR
Gancao (Glycyrrhizae Radix et Rhizoma)	MOL000500	SCN5A
Gancao (Glycyrrhizae Radix et Rhizoma)	MOL000500	PPARG
Gancao (Glycyrrhizae Radix et Rhizoma)	MOL000500	PTGS2
Gancao (Glycyrrhizae Radix et Rhizoma)	MOL000500	CHRM4
Gancao (Glycyrrhizae Radix et Rhizoma)	MOL000500	RXRA
Gancao (Glycyrrhizae Radix et Rhizoma)	MOL000500	PDE3A
Gancao (Glycyrrhizae Radix et Rhizoma)	MOL000500	HTR2A
Gancao (Glycyrrhizae Radix et Rhizoma)	MOL000500	ADRA1A
Gancao (Glycyrrhizae Radix et Rhizoma)	MOL000500	ADRA1B
Gancao (Glycyrrhizae Radix et Rhizoma)	MOL000500	SLC6A3
Gancao (Glycyrrhizae Radix et Rhizoma)	MOL000500	ADRB2
Gancao (Glycyrrhizae Radix et Rhizoma)	MOL000500	SLC6A4
Gancao (Glycyrrhizae Radix et Rhizoma)	MOL000500	ESR1B
Gancao (Glycyrrhizae Radix et Rhizoma)	MOL000500	DPP4
Gancao (Glycyrrhizae Radix et Rhizoma)	MOL000500	MAPK14
Gancao (Glycyrrhizae Radix et Rhizoma)	MOL000500	GSK3B
Gancao (Glycyrrhizae Radix et Rhizoma)	MOL000500	HSP90
Gancao (Glycyrrhizae Radix et Rhizoma)	MOL000500	CDK2
Gancao (Glycyrrhizae Radix et Rhizoma)	MOL000500	CHEK1
Gancao (Glycyrrhizae Radix et Rhizoma)	MOL000500	PRKACA
Gancao (Glycyrrhizae Radix et Rhizoma)	MOL000500	PRSS1
Gancao (Glycyrrhizae Radix et Rhizoma)	MOL000500	PIM1
Gancao (Glycyrrhizae Radix et Rhizoma)	MOL000500	CCNA2
Gancao (Glycyrrhizae Radix et Rhizoma)	MOL000500	PKIA
Gancao (Glycyrrhizae Radix et Rhizoma)	MOL000500	CALM
Gancao (Glycyrrhizae Radix et Rhizoma)	MOL005000	NOS2
Gancao (Glycyrrhizae Radix et Rhizoma)	MOL005000	F2R
Gancao (Glycyrrhizae Radix et Rhizoma)	MOL005000	ESR1
Gancao (Glycyrrhizae Radix et Rhizoma)	MOL005000	AR
Gancao (Glycyrrhizae Radix et Rhizoma)	MOL005000	PPARG
Gancao (Glycyrrhizae Radix et Rhizoma)	MOL005000	F10
Gancao (Glycyrrhizae Radix et Rhizoma)	MOL005000	PTGS2
Gancao (Glycyrrhizae Radix et Rhizoma)	MOL005000	NOS3
Gancao (Glycyrrhizae Radix et Rhizoma)	MOL005000	TOP2
Gancao (Glycyrrhizae Radix et Rhizoma)	MOL005000	ESR1B
Gancao (Glycyrrhizae Radix et Rhizoma)	MOL005000	DPP4
Gancao (Glycyrrhizae Radix et Rhizoma)	MOL005000	MAPK14
Gancao (Glycyrrhizae Radix et Rhizoma)	MOL005000	GSK3B
Gancao (Glycyrrhizae Radix et Rhizoma)	MOL005000	HSP90
Gancao (Glycyrrhizae Radix et Rhizoma)	MOL005000	CHEK1
Gancao (Glycyrrhizae Radix et Rhizoma)	MOL005000	PRSS1
Gancao (Glycyrrhizae Radix et Rhizoma)	MOL005000	PIM1
Gancao (Glycyrrhizae Radix et Rhizoma)	MOL005000	CCNA2
Gancao (Glycyrrhizae Radix et Rhizoma)	MOL005000	NCOA2
Gancao (Glycyrrhizae Radix et Rhizoma)	MOL005000	CALM
Gancao (Glycyrrhizae Radix et Rhizoma)	MOL005001	ESR1
Gancao (Glycyrrhizae Radix et Rhizoma)	MOL005001	AR
Gancao (Glycyrrhizae Radix et Rhizoma)	MOL005001	F10
Gancao (Glycyrrhizae Radix et Rhizoma)	MOL005001	PTGS2
Gancao (Glycyrrhizae Radix et Rhizoma)	MOL005001	KDR
Gancao (Glycyrrhizae Radix et Rhizoma)	MOL005001	TOP2
Gancao (Glycyrrhizae Radix et Rhizoma)	MOL005001	HSP90
Gancao (Glycyrrhizae Radix et Rhizoma)	MOL005001	PRSS1
Gancao (Glycyrrhizae Radix et Rhizoma)	MOL005001	PIM1
Gancao (Glycyrrhizae Radix et Rhizoma)	MOL005001	CCNA2
Gancao (Glycyrrhizae Radix et Rhizoma)	MOL005001	NCOA2
Gancao (Glycyrrhizae Radix et Rhizoma)	MOL005001	CALM
Gancao (Glycyrrhizae Radix et Rhizoma)	MOL005003	NOS2
Gancao (Glycyrrhizae Radix et Rhizoma)	MOL005003	PTGS1
Gancao (Glycyrrhizae Radix et Rhizoma)	MOL005003	CHRM3
Gancao (Glycyrrhizae Radix et Rhizoma)	MOL005003	F2R
Gancao (Glycyrrhizae Radix et Rhizoma)	MOL005003	KCNC2
Gancao (Glycyrrhizae Radix et Rhizoma)	MOL005003	CHRM1
Gancao (Glycyrrhizae Radix et Rhizoma)	MOL005003	ESR1
Gancao (Glycyrrhizae Radix et Rhizoma)	MOL005003	AR
Gancao (Glycyrrhizae Radix et Rhizoma)	MOL005003	SCN5A
Gancao (Glycyrrhizae Radix et Rhizoma)	MOL005003	PPARG
Gancao (Glycyrrhizae Radix et Rhizoma)	MOL005003	F10
Gancao (Glycyrrhizae Radix et Rhizoma)	MOL005003	CHRM5
Gancao (Glycyrrhizae Radix et Rhizoma)	MOL005003	PTGS2
Gancao (Glycyrrhizae Radix et Rhizoma)	MOL005003	NOS3
Gancao (Glycyrrhizae Radix et Rhizoma)	MOL005003	RXRA
Gancao (Glycyrrhizae Radix et Rhizoma)	MOL005003	ACHE
Gancao (Glycyrrhizae Radix et Rhizoma)	MOL005003	ADRA1B
Gancao (Glycyrrhizae Radix et Rhizoma)	MOL005003	ADRB2
Gancao (Glycyrrhizae Radix et Rhizoma)	MOL005003	ESR1B
Gancao (Glycyrrhizae Radix et Rhizoma)	MOL005003	MAPK14
Gancao (Glycyrrhizae Radix et Rhizoma)	MOL005003	GSK3B
Gancao (Glycyrrhizae Radix et Rhizoma)	MOL005003	HSP90
Gancao (Glycyrrhizae Radix et Rhizoma)	MOL005003	CDK2
Gancao (Glycyrrhizae Radix et Rhizoma)	MOL005003	RXRB
Gancao (Glycyrrhizae Radix et Rhizoma)	MOL005003	PRSS1
Gancao (Glycyrrhizae Radix et Rhizoma)	MOL005003	PIM1
Gancao (Glycyrrhizae Radix et Rhizoma)	MOL005003	CCNA2
Gancao (Glycyrrhizae Radix et Rhizoma)	MOL005003	NCOA2
Gancao (Glycyrrhizae Radix et Rhizoma)	MOL005003	CALM
Gancao (Glycyrrhizae Radix et Rhizoma)	MOL005007	NOS2
Gancao (Glycyrrhizae Radix et Rhizoma)	MOL005007	PTGS1
Gancao (Glycyrrhizae Radix et Rhizoma)	MOL005007	KCNC2
Gancao (Glycyrrhizae Radix et Rhizoma)	MOL005007	ESR1
Gancao (Glycyrrhizae Radix et Rhizoma)	MOL005007	AR
Gancao (Glycyrrhizae Radix et Rhizoma)	MOL005007	SCN5A
Gancao (Glycyrrhizae Radix et Rhizoma)	MOL005007	PPARG
Gancao (Glycyrrhizae Radix et Rhizoma)	MOL005007	F10
Gancao (Glycyrrhizae Radix et Rhizoma)	MOL005007	PTGS2
Gancao (Glycyrrhizae Radix et Rhizoma)	MOL005007	F7
Gancao (Glycyrrhizae Radix et Rhizoma)	MOL005007	KDR
Gancao (Glycyrrhizae Radix et Rhizoma)	MOL005007	ACHE
Gancao (Glycyrrhizae Radix et Rhizoma)	MOL005007	TOP2
Gancao (Glycyrrhizae Radix et Rhizoma)	MOL005007	ESR1B
Gancao (Glycyrrhizae Radix et Rhizoma)	MOL005007	PPARD
Gancao (Glycyrrhizae Radix et Rhizoma)	MOL005007	GSK3B
Gancao (Glycyrrhizae Radix et Rhizoma)	MOL005007	HSP90
Gancao (Glycyrrhizae Radix et Rhizoma)	MOL005007	CDK2
Gancao (Glycyrrhizae Radix et Rhizoma)	MOL005007	PRKACA
Gancao (Glycyrrhizae Radix et Rhizoma)	MOL005007	PRSS1
Gancao (Glycyrrhizae Radix et Rhizoma)	MOL005007	PIM1
Gancao (Glycyrrhizae Radix et Rhizoma)	MOL005007	CCNA2
Gancao (Glycyrrhizae Radix et Rhizoma)	MOL005007	NCOA2
Gancao (Glycyrrhizae Radix et Rhizoma)	MOL005007	NCOA1
Gancao (Glycyrrhizae Radix et Rhizoma)	MOL005007	KCNMA1
Gancao (Glycyrrhizae Radix et Rhizoma)	MOL005007	CALM
Gancao (Glycyrrhizae Radix et Rhizoma)	MOL005008	NOS2
Gancao (Glycyrrhizae Radix et Rhizoma)	MOL005008	ESR1
Gancao (Glycyrrhizae Radix et Rhizoma)	MOL005008	AR
Gancao (Glycyrrhizae Radix et Rhizoma)	MOL005008	F10
Gancao (Glycyrrhizae Radix et Rhizoma)	MOL005008	PTGS2
Gancao (Glycyrrhizae Radix et Rhizoma)	MOL005008	F7
Gancao (Glycyrrhizae Radix et Rhizoma)	MOL005008	ACHE
Gancao (Glycyrrhizae Radix et Rhizoma)	MOL005008	TOP2
Gancao (Glycyrrhizae Radix et Rhizoma)	MOL005008	ESR1B
Gancao (Glycyrrhizae Radix et Rhizoma)	MOL005008	DPP4
Gancao (Glycyrrhizae Radix et Rhizoma)	MOL005008	GSK3B
Gancao (Glycyrrhizae Radix et Rhizoma)	MOL005008	HSP90
Gancao (Glycyrrhizae Radix et Rhizoma)	MOL005008	CDK2
Gancao (Glycyrrhizae Radix et Rhizoma)	MOL005008	PRSS1
Gancao (Glycyrrhizae Radix et Rhizoma)	MOL005008	PIM1
Gancao (Glycyrrhizae Radix et Rhizoma)	MOL005008	CCNA2
Gancao (Glycyrrhizae Radix et Rhizoma)	MOL005008	CALM
Gancao (Glycyrrhizae Radix et Rhizoma)	MOL005012	NOS2
Gancao (Glycyrrhizae Radix et Rhizoma)	MOL005012	F2R
Gancao (Glycyrrhizae Radix et Rhizoma)	MOL005012	ESR1
Gancao (Glycyrrhizae Radix et Rhizoma)	MOL005012	AR
Gancao (Glycyrrhizae Radix et Rhizoma)	MOL005012	SCN5A
Gancao (Glycyrrhizae Radix et Rhizoma)	MOL005012	PPARG
Gancao (Glycyrrhizae Radix et Rhizoma)	MOL005012	F10
Gancao (Glycyrrhizae Radix et Rhizoma)	MOL005012	PTGS2
Gancao (Glycyrrhizae Radix et Rhizoma)	MOL005012	ESR1B
Gancao (Glycyrrhizae Radix et Rhizoma)	MOL005012	DPP4
Gancao (Glycyrrhizae Radix et Rhizoma)	MOL005012	MAPK14
Gancao (Glycyrrhizae Radix et Rhizoma)	MOL005012	GSK3B
Gancao (Glycyrrhizae Radix et Rhizoma)	MOL005012	CDK2
Gancao (Glycyrrhizae Radix et Rhizoma)	MOL005012	CHEK1
Gancao (Glycyrrhizae Radix et Rhizoma)	MOL005012	PRSS1
Gancao (Glycyrrhizae Radix et Rhizoma)	MOL005012	PIM1
Gancao (Glycyrrhizae Radix et Rhizoma)	MOL005012	CCNA2
Gancao (Glycyrrhizae Radix et Rhizoma)	MOL005012	CALM
Gancao (Glycyrrhizae Radix et Rhizoma)	MOL005016	NOS2
Gancao (Glycyrrhizae Radix et Rhizoma)	MOL005016	PTGS1
Gancao (Glycyrrhizae Radix et Rhizoma)	MOL005016	ESR1
Gancao (Glycyrrhizae Radix et Rhizoma)	MOL005016	AR
Gancao (Glycyrrhizae Radix et Rhizoma)	MOL005016	SCN5A
Gancao (Glycyrrhizae Radix et Rhizoma)	MOL005016	PPARG
Gancao (Glycyrrhizae Radix et Rhizoma)	MOL005016	PTGS2
Gancao (Glycyrrhizae Radix et Rhizoma)	MOL005016	RXRA
Gancao (Glycyrrhizae Radix et Rhizoma)	MOL005016	ESR1B
Gancao (Glycyrrhizae Radix et Rhizoma)	MOL005016	DPP4
Gancao (Glycyrrhizae Radix et Rhizoma)	MOL005016	MAPK14
Gancao (Glycyrrhizae Radix et Rhizoma)	MOL005016	GSK3B
Gancao (Glycyrrhizae Radix et Rhizoma)	MOL005016	HSP90
Gancao (Glycyrrhizae Radix et Rhizoma)	MOL005016	CDK2
Gancao (Glycyrrhizae Radix et Rhizoma)	MOL005016	CHEK1
Gancao (Glycyrrhizae Radix et Rhizoma)	MOL005016	PRSS1
Gancao (Glycyrrhizae Radix et Rhizoma)	MOL005016	PIM1
Gancao (Glycyrrhizae Radix et Rhizoma)	MOL005016	CCNA2
Gancao (Glycyrrhizae Radix et Rhizoma)	MOL005016	NCOA2
Gancao (Glycyrrhizae Radix et Rhizoma)	MOL005016	CALM
Gancao (Glycyrrhizae Radix et Rhizoma)	MOL005017	F2R
Gancao (Glycyrrhizae Radix et Rhizoma)	MOL005017	ESR1
Gancao (Glycyrrhizae Radix et Rhizoma)	MOL005017	AR
Gancao (Glycyrrhizae Radix et Rhizoma)	MOL005017	PPARG
Gancao (Glycyrrhizae Radix et Rhizoma)	MOL005017	PTGS2
Gancao (Glycyrrhizae Radix et Rhizoma)	MOL005017	KDR
Gancao (Glycyrrhizae Radix et Rhizoma)	MOL005017	MAPK14
Gancao (Glycyrrhizae Radix et Rhizoma)	MOL005017	GSK3B
Gancao (Glycyrrhizae Radix et Rhizoma)	MOL005017	HSP90
Gancao (Glycyrrhizae Radix et Rhizoma)	MOL005017	CDK2
Gancao (Glycyrrhizae Radix et Rhizoma)	MOL005017	CHEK1
Gancao (Glycyrrhizae Radix et Rhizoma)	MOL005017	PRKACA
Gancao (Glycyrrhizae Radix et Rhizoma)	MOL005017	PIM1
Gancao (Glycyrrhizae Radix et Rhizoma)	MOL005017	CCNA2
Gancao (Glycyrrhizae Radix et Rhizoma)	MOL005018	NOS2
Gancao (Glycyrrhizae Radix et Rhizoma)	MOL005018	ESR1
Gancao (Glycyrrhizae Radix et Rhizoma)	MOL005018	F10
Gancao (Glycyrrhizae Radix et Rhizoma)	MOL005018	PTGS2
Gancao (Glycyrrhizae Radix et Rhizoma)	MOL005018	ESR1B
Gancao (Glycyrrhizae Radix et Rhizoma)	MOL005018	PIM1
Gancao (Glycyrrhizae Radix et Rhizoma)	MOL005018	NCOA2
Gancao (Glycyrrhizae Radix et Rhizoma)	MOL005018	CALM
Gancao (Glycyrrhizae Radix et Rhizoma)	MOL005020	NOS2
Gancao (Glycyrrhizae Radix et Rhizoma)	MOL005020	ESR1
Gancao (Glycyrrhizae Radix et Rhizoma)	MOL005020	AR
Gancao (Glycyrrhizae Radix et Rhizoma)	MOL005020	SCN5A
Gancao (Glycyrrhizae Radix et Rhizoma)	MOL005020	PPARG
Gancao (Glycyrrhizae Radix et Rhizoma)	MOL005020	F10
Gancao (Glycyrrhizae Radix et Rhizoma)	MOL005020	PTGS2
Gancao (Glycyrrhizae Radix et Rhizoma)	MOL005020	ADRB2
Gancao (Glycyrrhizae Radix et Rhizoma)	MOL005020	ESR1B
Gancao (Glycyrrhizae Radix et Rhizoma)	MOL005020	MAPK14
Gancao (Glycyrrhizae Radix et Rhizoma)	MOL005020	HSP90
Gancao (Glycyrrhizae Radix et Rhizoma)	MOL005020	CDK2
Gancao (Glycyrrhizae Radix et Rhizoma)	MOL005020	CHEK1
Gancao (Glycyrrhizae Radix et Rhizoma)	MOL005020	PRSS1
Gancao (Glycyrrhizae Radix et Rhizoma)	MOL005020	PIM1
Gancao (Glycyrrhizae Radix et Rhizoma)	MOL005020	CCNA2
Gancao (Glycyrrhizae Radix et Rhizoma)	MOL005020	NCOA2
Gancao (Glycyrrhizae Radix et Rhizoma)	MOL005020	CALM
Gancao (Glycyrrhizae Radix et Rhizoma)	MOL000098	PTGS1
Gancao (Glycyrrhizae Radix et Rhizoma)	MOL000098	AR
Gancao (Glycyrrhizae Radix et Rhizoma)	MOL000098	PPARG
Gancao (Glycyrrhizae Radix et Rhizoma)	MOL000098	PTGS2
Gancao (Glycyrrhizae Radix et Rhizoma)	MOL000098	HSP90
Gancao (Glycyrrhizae Radix et Rhizoma)	MOL000098	PIK3CG
Gancao (Glycyrrhizae Radix et Rhizoma)	MOL000098	NCOA2
Gancao (Glycyrrhizae Radix et Rhizoma)	MOL000098	DPP4
Gancao (Glycyrrhizae Radix et Rhizoma)	MOL000098	AKR
Gancao (Glycyrrhizae Radix et Rhizoma)	MOL000098	PRSS1
Gancao (Glycyrrhizae Radix et Rhizoma)	MOL000098	TOP2
Gancao (Glycyrrhizae Radix et Rhizoma)	MOL000098	F2R
Gancao (Glycyrrhizae Radix et Rhizoma)	MOL000098	KCNC2
Gancao (Glycyrrhizae Radix et Rhizoma)	MOL000098	SCN5A
Gancao (Glycyrrhizae Radix et Rhizoma)	MOL000098	F10
Gancao (Glycyrrhizae Radix et Rhizoma)	MOL000098	ADRB2
Gancao (Glycyrrhizae Radix et Rhizoma)	MOL000098	MMP3
Gancao (Glycyrrhizae Radix et Rhizoma)	MOL000098	PRKACA
Gancao (Glycyrrhizae Radix et Rhizoma)	MOL000098	F7
Gancao (Glycyrrhizae Radix et Rhizoma)	MOL000098	NOS3
Gancao (Glycyrrhizae Radix et Rhizoma)	MOL000098	RXRA
Gancao (Glycyrrhizae Radix et Rhizoma)	MOL000098	ACHE
Gancao (Glycyrrhizae Radix et Rhizoma)	MOL000098	GABRA1
Gancao (Glycyrrhizae Radix et Rhizoma)	MOL000098	MAOB
Gancao (Glycyrrhizae Radix et Rhizoma)	MOL000098	RELA
Gancao (Glycyrrhizae Radix et Rhizoma)	MOL000098	EGF
Gancao (Glycyrrhizae Radix et Rhizoma)	MOL000098	AKT1
Gancao (Glycyrrhizae Radix et Rhizoma)	MOL000098	VEGFA
Gancao (Glycyrrhizae Radix et Rhizoma)	MOL000098	CCND1
Gancao (Glycyrrhizae Radix et Rhizoma)	MOL000098	BCL2
Gancao (Glycyrrhizae Radix et Rhizoma)	MOL000098	BAK1
Gancao (Glycyrrhizae Radix et Rhizoma)	MOL000098	FOS
Gancao (Glycyrrhizae Radix et Rhizoma)	MOL000098	CDKN1
Gancao (Glycyrrhizae Radix et Rhizoma)	MOL000098	EIF6
Gancao (Glycyrrhizae Radix et Rhizoma)	MOL000098	BAX
Gancao (Glycyrrhizae Radix et Rhizoma)	MOL000098	CASP9
Gancao (Glycyrrhizae Radix et Rhizoma)	MOL000098	PLAU
Gancao (Glycyrrhizae Radix et Rhizoma)	MOL000098	MMP2
Gancao (Glycyrrhizae Radix et Rhizoma)	MOL000098	MMP9
Gancao (Glycyrrhizae Radix et Rhizoma)	MOL000098	MAPK1
Gancao (Glycyrrhizae Radix et Rhizoma)	MOL000098	IL10
Gancao (Glycyrrhizae Radix et Rhizoma)	MOL000098	RB1
Gancao (Glycyrrhizae Radix et Rhizoma)	MOL000098	TNF
Gancao (Glycyrrhizae Radix et Rhizoma)	MOL000098	TFAP1
Gancao (Glycyrrhizae Radix et Rhizoma)	MOL000098	IL6
Gancao (Glycyrrhizae Radix et Rhizoma)	MOL000098	CDKN2A
Gancao (Glycyrrhizae Radix et Rhizoma)	MOL000098	AHSA1
Gancao (Glycyrrhizae Radix et Rhizoma)	MOL000098	CASP3
Gancao (Glycyrrhizae Radix et Rhizoma)	MOL000098	TP53
Gancao (Glycyrrhizae Radix et Rhizoma)	MOL000098	ELK1
Gancao (Glycyrrhizae Radix et Rhizoma)	MOL000098	NFKBIA
Gancao (Glycyrrhizae Radix et Rhizoma)	MOL000098	POR
Gancao (Glycyrrhizae Radix et Rhizoma)	MOL000098	ODC1
Gancao (Glycyrrhizae Radix et Rhizoma)	MOL000098	XDH
Gancao (Glycyrrhizae Radix et Rhizoma)	MOL000098	CASP8
Gancao (Glycyrrhizae Radix et Rhizoma)	MOL000098	TOP1
Gancao (Glycyrrhizae Radix et Rhizoma)	MOL000098	RAF1
Gancao (Glycyrrhizae Radix et Rhizoma)	MOL000098	SOD1
Gancao (Glycyrrhizae Radix et Rhizoma)	MOL000098	PRKCA
Gancao (Glycyrrhizae Radix et Rhizoma)	MOL000098	MMP1
Gancao (Glycyrrhizae Radix et Rhizoma)	MOL000098	HIF1A
Gancao (Glycyrrhizae Radix et Rhizoma)	MOL000098	STAT1
Gancao (Glycyrrhizae Radix et Rhizoma)	MOL000098	RUNX1T1
Gancao (Glycyrrhizae Radix et Rhizoma)	MOL000098	CDC2
Gancao (Glycyrrhizae Radix et Rhizoma)	MOL000098	HSPA5
Gancao (Glycyrrhizae Radix et Rhizoma)	MOL000098	ERBB2
Gancao (Glycyrrhizae Radix et Rhizoma)	MOL000098	ACACA
Gancao (Glycyrrhizae Radix et Rhizoma)	MOL000098	HMOX1
Gancao (Glycyrrhizae Radix et Rhizoma)	MOL000098	CYP3A4
Gancao (Glycyrrhizae Radix et Rhizoma)	MOL000098	CYP1A2
Gancao (Glycyrrhizae Radix et Rhizoma)	MOL000098	CAV1
Gancao (Glycyrrhizae Radix et Rhizoma)	MOL000098	MYC
Gancao (Glycyrrhizae Radix et Rhizoma)	MOL000098	F3
Gancao (Glycyrrhizae Radix et Rhizoma)	MOL000098	GJA1
Gancao (Glycyrrhizae Radix et Rhizoma)	MOL000098	CYP1A1
Gancao (Glycyrrhizae Radix et Rhizoma)	MOL000098	ICAM1
Gancao (Glycyrrhizae Radix et Rhizoma)	MOL000098	IL1B
Gancao (Glycyrrhizae Radix et Rhizoma)	MOL000098	CCL2
Gancao (Glycyrrhizae Radix et Rhizoma)	MOL000098	SELE
Gancao (Glycyrrhizae Radix et Rhizoma)	MOL000098	VCAM1
Gancao (Glycyrrhizae Radix et Rhizoma)	MOL000098	PTGER3
Gancao (Glycyrrhizae Radix et Rhizoma)	MOL000098	IL8
Gancao (Glycyrrhizae Radix et Rhizoma)	MOL000098	PRKCB
Gancao (Glycyrrhizae Radix et Rhizoma)	MOL000098	BIRC5
Gancao (Glycyrrhizae Radix et Rhizoma)	MOL000098	DUOX2
Gancao (Glycyrrhizae Radix et Rhizoma)	MOL000098	HSPB1
Gancao (Glycyrrhizae Radix et Rhizoma)	MOL000098	TGFB1
Gancao (Glycyrrhizae Radix et Rhizoma)	MOL000098	SI
Gancao (Glycyrrhizae Radix et Rhizoma)	MOL000098	IL2
Gancao (Glycyrrhizae Radix et Rhizoma)	MOL000098	NR1I2
Gancao (Glycyrrhizae Radix et Rhizoma)	MOL000098	CYP1B1
Gancao (Glycyrrhizae Radix et Rhizoma)	MOL000098	CCNB1
Gancao (Glycyrrhizae Radix et Rhizoma)	MOL000098	PLAT
Gancao (Glycyrrhizae Radix et Rhizoma)	MOL000098	THBD
Gancao (Glycyrrhizae Radix et Rhizoma)	MOL000098	SERPINE1
Gancao (Glycyrrhizae Radix et Rhizoma)	MOL000098	COL1A1
Gancao (Glycyrrhizae Radix et Rhizoma)	MOL000098	IFNG
Gancao (Glycyrrhizae Radix et Rhizoma)	MOL000098	ALOX5
Gancao (Glycyrrhizae Radix et Rhizoma)	MOL000098	PTEN
Gancao (Glycyrrhizae Radix et Rhizoma)	MOL000098	IL1A
Gancao (Glycyrrhizae Radix et Rhizoma)	MOL000098	MPO
Gancao (Glycyrrhizae Radix et Rhizoma)	MOL000098	TOP2A
Gancao (Glycyrrhizae Radix et Rhizoma)	MOL000098	NCF1
Gancao (Glycyrrhizae Radix et Rhizoma)	MOL000098	ABCG2
Gancao (Glycyrrhizae Radix et Rhizoma)	MOL000098	HAS2
Gancao (Glycyrrhizae Radix et Rhizoma)	MOL000098	GSTP1
Gancao (Glycyrrhizae Radix et Rhizoma)	MOL000098	NFE2L2
Gancao (Glycyrrhizae Radix et Rhizoma)	MOL000098	NQO1
Gancao (Glycyrrhizae Radix et Rhizoma)	MOL000098	PARP1
Gancao (Glycyrrhizae Radix et Rhizoma)	MOL000098	AHR
Gancao (Glycyrrhizae Radix et Rhizoma)	MOL000098	PSMD3
Gancao (Glycyrrhizae Radix et Rhizoma)	MOL000098	SLC2A4
Gancao (Glycyrrhizae Radix et Rhizoma)	MOL000098	COL3A1
Gancao (Glycyrrhizae Radix et Rhizoma)	MOL000098	CXCL13
Gancao (Glycyrrhizae Radix et Rhizoma)	MOL000098	CXCL12
Gancao (Glycyrrhizae Radix et Rhizoma)	MOL000098	DCAF5
Gancao (Glycyrrhizae Radix et Rhizoma)	MOL000098	NR1I3
Gancao (Glycyrrhizae Radix et Rhizoma)	MOL000098	CHEK2
Gancao (Glycyrrhizae Radix et Rhizoma)	MOL000098	INSR
Gancao (Glycyrrhizae Radix et Rhizoma)	MOL000098	CLDN4
Gancao (Glycyrrhizae Radix et Rhizoma)	MOL000098	PPARA
Gancao (Glycyrrhizae Radix et Rhizoma)	MOL000098	PPARD
Gancao (Glycyrrhizae Radix et Rhizoma)	MOL000098	HSF1
Gancao (Glycyrrhizae Radix et Rhizoma)	MOL000098	CRP
Gancao (Glycyrrhizae Radix et Rhizoma)	MOL000098	CXCL10
Gancao (Glycyrrhizae Radix et Rhizoma)	MOL000098	CHUK
Gancao (Glycyrrhizae Radix et Rhizoma)	MOL000098	SPP1
Gancao (Glycyrrhizae Radix et Rhizoma)	MOL000098	RUNX2
Gancao (Glycyrrhizae Radix et Rhizoma)	MOL000098	RASSF1
Gancao (Glycyrrhizae Radix et Rhizoma)	MOL000098	E2F1
Gancao (Glycyrrhizae Radix et Rhizoma)	MOL000098	E2F2
Gancao (Glycyrrhizae Radix et Rhizoma)	MOL000098	ACP3
Gancao (Glycyrrhizae Radix et Rhizoma)	MOL000098	CTSD
Gancao (Glycyrrhizae Radix et Rhizoma)	MOL000098	IGFBP3
Gancao (Glycyrrhizae Radix et Rhizoma)	MOL000098	IGF2
Gancao (Glycyrrhizae Radix et Rhizoma)	MOL000098	CD40LG
Gancao (Glycyrrhizae Radix et Rhizoma)	MOL000098	IRF1
Gancao (Glycyrrhizae Radix et Rhizoma)	MOL000098	ERBB3
Gancao (Glycyrrhizae Radix et Rhizoma)	MOL000098	PON1
Gancao (Glycyrrhizae Radix et Rhizoma)	MOL000098	DIO1
Gancao (Glycyrrhizae Radix et Rhizoma)	MOL000098	PCOLCE
Gancao (Glycyrrhizae Radix et Rhizoma)	MOL000098	NPEPPS
Gancao (Glycyrrhizae Radix et Rhizoma)	MOL000098	HK2
Gancao (Glycyrrhizae Radix et Rhizoma)	MOL000098	NKX3-1
Gancao (Glycyrrhizae Radix et Rhizoma)	MOL000098	RASA1
Gancao (Glycyrrhizae Radix et Rhizoma)	MOL000098	PRXC1A
Gancao (Glycyrrhizae Radix et Rhizoma)	MOL000098	GSTM1
Gancao (Glycyrrhizae Radix et Rhizoma)	MOL000098	GSTM2
Gancao (Glycyrrhizae Radix et Rhizoma)	MOL000098	F2
Gancao (Glycyrrhizae Radix et Rhizoma)	MOL000098	CA2
Gancao (Glycyrrhizae Radix et Rhizoma)	MOL000098	HSP90A
Gancao (Glycyrrhizae Radix et Rhizoma)	MOL000098	TOP2B
Gancao (Glycyrrhizae Radix et Rhizoma)	MOL000098	HERC5
Geke (Meretricis Concha)	HBIN033585	ACR
Geke (Meretricis Concha)	HBIN033585	ALPP
Geke (Meretricis Concha)	HBIN033585	ANPEP
Geke (Meretricis Concha)	HBIN033585	APEH
Geke (Meretricis Concha)	HBIN033585	KLK3
Geke (Meretricis Concha)	HBIN033585	AVP
Geke (Meretricis Concha)	HBIN033585	AZU1
Geke (Meretricis Concha)	HBIN033585	B2M
Geke (Meretricis Concha)	HBIN033585	CFB
Geke (Meretricis Concha)	HBIN033585	BLMH
Geke (Meretricis Concha)	HBIN033585	C1S
Geke (Meretricis Concha)	HBIN033585	C2
Geke (Meretricis Concha)	HBIN033585	CA2
Geke (Meretricis Concha)	HBIN033585	KYAT1
Geke (Meretricis Concha)	HBIN033585	CMA1
Geke (Meretricis Concha)	HBIN033585	CTRB1
Geke (Meretricis Concha)	HBIN033585	CTRL
Geke (Meretricis Concha)	HBIN033585	CTSG
Geke (Meretricis Concha)	HBIN033585	CTSS
Geke (Meretricis Concha)	HBIN033585	DDC
Geke (Meretricis Concha)	HBIN033585	CFD
Geke (Meretricis Concha)	HBIN033585	DPP4
Geke (Meretricis Concha)	HBIN033585	DPP6
Geke (Meretricis Concha)	HBIN033585	CELA1
Geke (Meretricis Concha)	HBIN033585	ELANE
Geke (Meretricis Concha)	HBIN033585	ENPEP
Geke (Meretricis Concha)	HBIN033585	EPHX1
Geke (Meretricis Concha)	HBIN033585	F2
Geke (Meretricis Concha)	HBIN033585	F7
Geke (Meretricis Concha)	HBIN033585	F9
Geke (Meretricis Concha)	HBIN033585	F10
Geke (Meretricis Concha)	HBIN033585	F11
Geke (Meretricis Concha)	HBIN033585	F12
Geke (Meretricis Concha)	HBIN033585	FAP
Geke (Meretricis Concha)	HBIN033585	FARSA
Geke (Meretricis Concha)	HBIN033585	FOLH1
Geke (Meretricis Concha)	HBIN033585	GCH1
Geke (Meretricis Concha)	HBIN033585	GCHFR
Geke (Meretricis Concha)	HBIN033585	GOT1
Geke (Meretricis Concha)	HBIN033585	GOT2
Geke (Meretricis Concha)	HBIN033585	GZMH
Geke (Meretricis Concha)	HBIN033585	GZMA
Geke (Meretricis Concha)	HBIN033585	GZMB
Geke (Meretricis Concha)	HBIN033585	GZMK
Geke (Meretricis Concha)	HBIN033585	GZMM
Geke (Meretricis Concha)	HBIN033585	HABP2
Geke (Meretricis Concha)	HBIN033585	HGF
Geke (Meretricis Concha)	HBIN033585	HGFAC
Geke (Meretricis Concha)	HBIN033585	HLA-A
Geke (Meretricis Concha)	HBIN033585	HLA-B
Geke (Meretricis Concha)	HBIN033585	HLA-C
Geke (Meretricis Concha)	HBIN033585	HLA-G
Geke (Meretricis Concha)	HBIN033585	HP
Geke (Meretricis Concha)	HBIN033585	HPN
Geke (Meretricis Concha)	HBIN033585	HPR
Geke (Meretricis Concha)	HBIN033585	CFI
Geke (Meretricis Concha)	HBIN033585	KLK1
Geke (Meretricis Concha)	HBIN033585	KLK2
Geke (Meretricis Concha)	HBIN033585	KLKB1
Geke (Meretricis Concha)	HBIN033585	LIPA
Geke (Meretricis Concha)	HBIN033585	LNPEP
Geke (Meretricis Concha)	HBIN033585	LPA
Geke (Meretricis Concha)	HBIN033585	LPO
Geke (Meretricis Concha)	HBIN033585	LTA4H
Geke (Meretricis Concha)	HBIN033585	MST1
Geke (Meretricis Concha)	HBIN033585	SNU13
Geke (Meretricis Concha)	HBIN033585	OXT
Geke (Meretricis Concha)	HBIN033585	PAH
Geke (Meretricis Concha)	HBIN033585	PCNA
Geke (Meretricis Concha)	HBIN033585	PKM
Geke (Meretricis Concha)	HBIN033585	PLAT
Geke (Meretricis Concha)	HBIN033585	PLAU
Geke (Meretricis Concha)	HBIN033585	PLG
Geke (Meretricis Concha)	HBIN033585	PROC
Geke (Meretricis Concha)	HBIN033585	PRSS1
Geke (Meretricis Concha)	HBIN033585	PRSS3
Geke (Meretricis Concha)	HBIN033585	MASP1
Geke (Meretricis Concha)	HBIN033585	KLK7
Geke (Meretricis Concha)	HBIN033585	TMPRSS15
Geke (Meretricis Concha)	HBIN033585	PRSS8
Geke (Meretricis Concha)	HBIN033585	KLK6
Geke (Meretricis Concha)	HBIN033585	KLK10
Geke (Meretricis Concha)	HBIN033585	PRTN3
Geke (Meretricis Concha)	HBIN033585	PSMA1
Geke (Meretricis Concha)	HBIN033585	PSMA3
Geke (Meretricis Concha)	HBIN033585	PSMA4
Geke (Meretricis Concha)	HBIN033585	PSMA5
Geke (Meretricis Concha)	HBIN033585	PSMA6
Geke (Meretricis Concha)	HBIN033585	PSMA7
Geke (Meretricis Concha)	HBIN033585	PSMB1
Geke (Meretricis Concha)	HBIN033585	PSMB2
Geke (Meretricis Concha)	HBIN033585	PSMB4
Geke (Meretricis Concha)	HBIN033585	PSMB5
Geke (Meretricis Concha)	HBIN033585	PSMB6
Geke (Meretricis Concha)	HBIN033585	PSMB7
Geke (Meretricis Concha)	HBIN033585	PSMB10
Geke (Meretricis Concha)	HBIN033585	PSMC1
Geke (Meretricis Concha)	HBIN033585	PSMC2
Geke (Meretricis Concha)	HBIN033585	PSMC3
Geke (Meretricis Concha)	HBIN033585	PSMC4
Geke (Meretricis Concha)	HBIN033585	PSMC5
Geke (Meretricis Concha)	HBIN033585	PSMC6
Geke (Meretricis Concha)	HBIN033585	PSMD1
Geke (Meretricis Concha)	HBIN033585	PSMD2
Geke (Meretricis Concha)	HBIN033585	PSMD3
Geke (Meretricis Concha)	HBIN033585	PSMD4
Geke (Meretricis Concha)	HBIN033585	PSMD5
Geke (Meretricis Concha)	HBIN033585	PSMD7
Geke (Meretricis Concha)	HBIN033585	PSMD8
Geke (Meretricis Concha)	HBIN033585	PSMD9
Geke (Meretricis Concha)	HBIN033585	PSMD10
Geke (Meretricis Concha)	HBIN033585	PSMD11
Geke (Meretricis Concha)	HBIN033585	PSMD12
Geke (Meretricis Concha)	HBIN033585	PSMD13
Geke (Meretricis Concha)	HBIN033585	PSME1
Geke (Meretricis Concha)	HBIN033585	PSME2
Geke (Meretricis Concha)	HBIN033585	PVR
Geke (Meretricis Concha)	HBIN033585	RAD51
Geke (Meretricis Concha)	HBIN033585	RAD51C
Geke (Meretricis Concha)	HBIN033585	RAD51B
Geke (Meretricis Concha)	HBIN033585	RAD51D
Geke (Meretricis Concha)	HBIN033585	RNPEP
Geke (Meretricis Concha)	HBIN033585	RPL3
Geke (Meretricis Concha)	HBIN033585	RPL3L
Geke (Meretricis Concha)	HBIN033585	RPL4
Geke (Meretricis Concha)	HBIN033585	RPL5
Geke (Meretricis Concha)	HBIN033585	RPL7
Geke (Meretricis Concha)	HBIN033585	RPL7A
Geke (Meretricis Concha)	HBIN033585	RPL8
Geke (Meretricis Concha)	HBIN033585	RPL9
Geke (Meretricis Concha)	HBIN033585	RPL10
Geke (Meretricis Concha)	HBIN033585	RPL11
Geke (Meretricis Concha)	HBIN033585	RPL12
Geke (Meretricis Concha)	HBIN033585	RPL15
Geke (Meretricis Concha)	HBIN033585	RPL17
Geke (Meretricis Concha)	HBIN033585	RPL18
Geke (Meretricis Concha)	HBIN033585	RPL19
Geke (Meretricis Concha)	HBIN033585	RPL21
Geke (Meretricis Concha)	HBIN033585	RPL23A
Geke (Meretricis Concha)	HBIN033585	RPL24
Geke (Meretricis Concha)	HBIN033585	RPL26
Geke (Meretricis Concha)	HBIN033585	RPL27A
Geke (Meretricis Concha)	HBIN033585	RPL31
Geke (Meretricis Concha)	HBIN033585	RPL32
Geke (Meretricis Concha)	HBIN033585	RPL36AL
Geke (Meretricis Concha)	HBIN033585	RPL37A
Geke (Meretricis Concha)	HBIN033585	RPL39
Geke (Meretricis Concha)	HBIN033585	RPL36A
Geke (Meretricis Concha)	HBIN033585	RPLP0
Geke (Meretricis Concha)	HBIN033585	MRPS12
Geke (Meretricis Concha)	HBIN033585	RPS12
Geke (Meretricis Concha)	HBIN033585	RPS23
Geke (Meretricis Concha)	HBIN033585	RPS27A
Geke (Meretricis Concha)	HBIN033585	SLC3A2
Geke (Meretricis Concha)	HBIN033585	ST14
Geke (Meretricis Concha)	HBIN033585	TAT
Geke (Meretricis Concha)	HBIN033585	TFR2
Geke (Meretricis Concha)	HBIN033585	TFRC
Geke (Meretricis Concha)	HBIN033585	TH
Geke (Meretricis Concha)	HBIN033585	TMPRSS2
Geke (Meretricis Concha)	HBIN033585	TPH1
Geke (Meretricis Concha)	HBIN033585	TPP2
Geke (Meretricis Concha)	HBIN033585	TPSAB1
Geke (Meretricis Concha)	HBIN033585	TUFM
Geke (Meretricis Concha)	HBIN033585	UBA52
Geke (Meretricis Concha)	HBIN033585	UBB
Geke (Meretricis Concha)	HBIN033585	UBC
Geke (Meretricis Concha)	HBIN033585	XRCC3
Geke (Meretricis Concha)	HBIN033585	SLC7A5
Geke (Meretricis Concha)	HBIN033585	EPX
Geke (Meretricis Concha)	HBIN033585	PRSS12
Geke (Meretricis Concha)	HBIN033585	SLC43A1
Geke (Meretricis Concha)	HBIN033585	LIPF
Geke (Meretricis Concha)	HBIN033585	YARS1
Geke (Meretricis Concha)	HBIN033585	PROZ
Geke (Meretricis Concha)	HBIN033585	AIMP1
Geke (Meretricis Concha)	HBIN033585	RPL23
Geke (Meretricis Concha)	HBIN033585	TMPRSS11D
Geke (Meretricis Concha)	HBIN033585	HOMER2
Geke (Meretricis Concha)	HBIN033585	HOMER1
Geke (Meretricis Concha)	HBIN033585	PSMF1
Geke (Meretricis Concha)	HBIN033585	NPEPPS
Geke (Meretricis Concha)	HBIN033585	PRDX6
Geke (Meretricis Concha)	HBIN033585	KLK4
Geke (Meretricis Concha)	HBIN033585	PSMD6
Geke (Meretricis Concha)	HBIN033585	NAALAD2
Geke (Meretricis Concha)	HBIN033585	NAALADL1
Geke (Meretricis Concha)	HBIN033585	FARSB
Geke (Meretricis Concha)	HBIN033585	CELA3A
Geke (Meretricis Concha)	HBIN033585	PSME3
Geke (Meretricis Concha)	HBIN033585	PSMD14
Geke (Meretricis Concha)	HBIN033585	CPQ
Geke (Meretricis Concha)	HBIN033585	RPP38
Geke (Meretricis Concha)	HBIN033585	FARS2
Geke (Meretricis Concha)	HBIN033585	CORIN
Geke (Meretricis Concha)	HBIN033585	MASP2
Geke (Meretricis Concha)	HBIN033585	PRSS21
Geke (Meretricis Concha)	HBIN033585	KLK11
Geke (Meretricis Concha)	HBIN033585	DMC1
Geke (Meretricis Concha)	HBIN033585	KLK8
Geke (Meretricis Concha)	HBIN033585	MRPL3
Geke (Meretricis Concha)	HBIN033585	RPL35
Geke (Meretricis Concha)	HBIN033585	CTRC
Geke (Meretricis Concha)	HBIN033585	PSME4
Geke (Meretricis Concha)	HBIN033585	SLC7A8
Geke (Meretricis Concha)	HBIN033585	TPSD1
Geke (Meretricis Concha)	HBIN033585	CELA3B
Geke (Meretricis Concha)	HBIN033585	RPL13A
Geke (Meretricis Concha)	HBIN033585	KLK5
Geke (Meretricis Concha)	HBIN033585	TPSG1
Geke (Meretricis Concha)	HBIN033585	ABHD14A
Geke (Meretricis Concha)	HBIN033585	KLK13
Geke (Meretricis Concha)	HBIN033585	TMPRSS11E
Geke (Meretricis Concha)	HBIN033585	MRPL13
Geke (Meretricis Concha)	HBIN033585	MRPL15
Geke (Meretricis Concha)	HBIN033585	MRPL22
Geke (Meretricis Concha)	HBIN033585	PRSS50
Geke (Meretricis Concha)	HBIN033585	TRHDE
Geke (Meretricis Concha)	HBIN033585	KLK14
Geke (Meretricis Concha)	HBIN033585	KLK12
Geke (Meretricis Concha)	HBIN033585	CELA2B
Geke (Meretricis Concha)	HBIN033585	MRPL2
Geke (Meretricis Concha)	HBIN033585	MRPL4
Geke (Meretricis Concha)	HBIN033585	ABHD5
Geke (Meretricis Concha)	HBIN033585	RPL26L1
Geke (Meretricis Concha)	HBIN033585	MRTO4
Geke (Meretricis Concha)	HBIN033585	RSL24D1
Geke (Meretricis Concha)	HBIN033585	C1RL
Geke (Meretricis Concha)	HBIN033585	RSRC1
Geke (Meretricis Concha)	HBIN033585	PPME1
[truncated: 2,101 more rows]
